# Supplementary material for: Evaluating language models for mathematics through interactions
Source: Proc Natl Acad Sci U S A. 2024 Jun 3;121(24):e2318124121. doi: 10.1073/pnas.2318124121 (PMC11181017; doi:10.1073/pnas.2318124121)
Supplement: Supplementary file 2 — Dataset S01 (CSV) [file pnas.2318124121.sd01.csv]

	model	human_interactions	model_responses	time_taken	helpfulness_ratings	correctness_ratings	solo_solve	problem_name	final_prefs	interaction_set_idx	uid	mth_bkgrd	ai_play_bkgrd	selected_topic	seen_problem_sets
0	chatgpt4	['User: Let $P$ be a population. Let $P$ have mean $\\mu$ and finite variance. Let $\\langle {X_n}\\rangle_{n \\geq 1}$ be a sequence of random variables forming a random sample from $P$.\n\nLet:\n\n\n$\\mathrm{} {\\overline {X}_n} = \\frac {1}{n} \\sum_{i = 1}^n X_i$\n\nThen show that\n\n\n${\\overline {X}_n} \\rightarrow^p \\mu$\n\nwhere $\\rightarrow^p$ denotes convergence in probability.']	["AI: To show that ${\\overline {X}_n} \\rightarrow^p \\mu$, we need to show that for any $\\epsilon > 0$, the probability that the absolute difference between ${\\overline {X}_n}$ and $\\mu$ is greater than $\\epsilon$ goes to zero as $n$ goes to infinity. Mathematically, we need to show:\n\n$$\\lim_{n \\to \\infty} P(|{\\overline {X}_n} - \\mu| > \\epsilon) = 0$$\n\nWe will use Chebyshev's ineq…	60.893263816833496	[6]	[6]	MISSING	weak_law_of_large_numbers.html	{'instructgpt': 3, 'chatgpt': 1, 'chatgpt4': 2}	0	378ed9e4-a6a5-4a7c-aafe-338fbeefd7b9	Current undergraduate studying mathematics	A couple of times a month	Group Theory	[10]
0	instructgpt	["User: Isn't this question precisely the Banach-Tarski paradox?", "User: Isn't this question precisely the Banach-Tarski paradox?", "User: And the Banach-Tarski paradox indeed works in three dimensions. It's an intricate construction, so how can somebody be expected to just sit down and work it out?"]	['AI: Yes, the Banach-Tarski paradox is a mathematical paradox that states that a solid ball can be divided into a finite number of pieces and then reassembled into two identical copies of the original ball. This is impossible in three-dimensional space, but can be done in four-dimensional space. To solve this paradox, mathematicians have proposed various theories, such as the Hausdorff paradox a…	753.7129714488983	[4, 4, 3]	[3, 4, 4]	3	banach-tarski_paradox.html	{'instructgpt': 3, 'chatgpt': 2, 'chatgpt4': 1}	0	a1f6d0d8-8301-44c6-a370-306482d83ec6	Undegraduate degree in mathematics	A couple of times a month	Topology	[14]
1	chatgpt	["User: Doesn't this follow immediately by the definitions of topology and closed set, along with elementary properties of unions and intersections?"]	['AI: Yes, you are correct. The statement follows immediately from the definitions of topology and closed sets, along with the fact that the intersection of any collection of closed sets is closed and the union of any finite collection of closed sets is closed. \n\nTo be more precise, let $(X,\\tau)$ be a topological space and let $\\{F_i\\}_{i\\in I}$ be a collection of closed sets in $X$. Then,…	173.26561045646667	[4]	[6]	6	topology_defined_by_closed_sets.html	{'instructgpt': 3, 'chatgpt': 2, 'chatgpt4': 1}	0	a1f6d0d8-8301-44c6-a370-306482d83ec6	Undegraduate degree in mathematics	A couple of times a month	Topology	[14]
2	chatgpt4	['User: How do the stated conditions differ from the mathematical definition of the closure of a set?', "User: If C is a closed set that includes A, and x does not belong to C, then x belongs to the complement C' of C. Since C' is an open set, a neighbourhood of x is also included in C'. Since C' is disjoint from A, no sequence of points of A can converge to x. Is that it?"]	["AI: The closure of a set in a topological space is the smallest closed set containing the given set. It can be defined in various ways, but the most common definitions are:\n\n1. The closure of a set A is the intersection of all closed sets containing A.\n2. The closure of a set A is the set of all limit points of A, together with A itself.\n\nNow, let's compare these definitions to the stated …	1047.3577880859375	[4, 5]	[6, 6]	5	sequence_lemma.html	{'instructgpt': 3, 'chatgpt': 2, 'chatgpt4': 1}	0	a1f6d0d8-8301-44c6-a370-306482d83ec6	Undegraduate degree in mathematics	A couple of times a month	Topology	[14]
0	chatgpt	['User: If $G$ is a group and $a, b \\in G$, show there is a unique $g \\in G$ such that $a \\circ g = b$.']	['AI: To show that there is a unique $g \\in G$ such that $a \\circ g = b$, we need to show two things:\n\n1. Existence: There exists at least one $g \\in G$ such that $a \\circ g = b$.\n2. Uniqueness: If $g_1, g_2 \\in G$ both satisfy $a \\circ g_1 = b$ and $a \\circ g_2 = b$, then $g_1 = g_2$.\n\nTo prove existence, we can simply let $g = a^{-1} \\circ b$. Then we have:\n\n$$a \\circ g = a \\ci…	22.419154405593872	[6]	[6]	MISSING	group_has_latin_square_property.html	{'instructgpt': 3, 'chatgpt': 1, 'chatgpt4': 1}	0	e3ac3b99-6d11-4c23-a24b-7901e0ae95c1	Professor in mathematics	Weekly	Number Theory	[4]
0	instructgpt	['User: Let $a, m \\in \\mathbb{Z}$ be coprime integers, denoted as $a \\perp m$.\n\nLet $\\phi$ be the Euler totient function.\n\nShow that the following equation holds: \n$a^{\\phi \\left(m\\right)} \\equiv 1 \\mathrm{\\ mod \\ } m$', "User: There are a few problems: \n1. You are asked to prove Euler's Theorem though, you shouldn't use it in the proof. \n2. Are you sure that this is Euler's The…	["AI: Proof:\n\nLet $p_1, p_2, \\dots, p_k$ be the prime factors of $m$. Then, by the definition of the Euler totient function, we have:\n\n$\\phi \\left(m\\right) = m \\prod_{i=1}^{k} \\left(1 - \\frac{1}{p_i}\\right)$\n\nSince $a \\perp m$, we know that $a$ is relatively prime to each of the prime factors of $m$. Therefore, by Euler's theorem, we have:\n\n$a^{p_i - 1} \\equiv 1 \\mathrm{\\ mod …	543.4538123607635	[1, 1]	[3, 3]	6	eulers_theorem.html	{'instructgpt': 3, 'chatgpt': 2, 'chatgpt4': 1}	0	ace5bdb3-3e83-486f-9322-a360322290bc	Current undergraduate studying mathematics	A few times total	Number Theory	[6]
1	chatgpt	['User: Let $a, b \\in \\mathbb{Z}$.\n\nLet $r$ and $s$ be coprime integers.\n\nThen show that $a \\equiv b \\mathrm{\\ mod \\ } {r s}$ iff $a \\equiv b \\mathrm{\\ mod \\ } r$ and $a \\equiv b \\mathrm{\\ mod \\ } s$, where $a \\equiv b \\mathrm{\\ mod \\ } r$ denotes that $a$ is congruent modulo $r$ to $b$.', 'User: Keep going', "User: Can you explain how Bezout's identity is used?", 'User: Why…	["AI: To prove this, we need to show two things:\n\n1. If $a \\equiv b \\mathrm{\\ mod \\ } {r s}$, then $a \\equiv b \\mathrm{\\ mod \\ } r$ and $a \\equiv b \\mathrm{\\ mod \\ } s$.\n2. If $a \\equiv b \\mathrm{\\ mod \\ } r$ and $a \\equiv b \\mathrm{\\ mod \\ } s$, then $a \\equiv b \\mathrm{\\ mod \\ } {r s}$.\n\nLet's start with the first statement. Suppose $a \\equiv b \\mathrm{\\ mod \\ }…	1089.3388860225677	[3, 1, 1, 1]	[3, 3, 3, 3]	6	chinese_remainder_theorem.html	{'instructgpt': 3, 'chatgpt': 2, 'chatgpt4': 1}	0	ace5bdb3-3e83-486f-9322-a360322290bc	Current undergraduate studying mathematics	A few times total	Number Theory	[6]
2	chatgpt4	['User: Show that the equation: \n$1 + a^n = 2^m$\n\nhas no solutions in the integers for $n, m > 1$.', 'User: Why do we have that $(2k + 1)^n \\equiv 1^n \\pmod{4}$?', 'User: What about the term with i = 1 is that necessarily 0 mod 4?', 'User: How would you finish the problem from here, now that you have realised the mistake?', 'User: A few problems with the later parts: \n1. Why is $k$ odd? \n2…	["AI: Assume for the sake of contradiction that there exist integers $a, n, m$ such that $n, m > 1$ and $1 + a^n = 2^m$. We will show that this leads to a contradiction.\n\nFirst, note that $a$ must be odd, because if $a$ were even, then $a^n$ would also be even, and the left-hand side of the equation would be odd, while the right-hand side would be even, which is a contradiction.\n\nNow, let's c…	2014.7820296287537	[3, 2, 3, 3, 2, 5, 2]	[3, 3, 2, 1, 3, 2, 1]	6	one_plus_perfect_power_is_not_power_of_two.html	{'instructgpt': 3, 'chatgpt': 2, 'chatgpt4': 1}	0	ace5bdb3-3e83-486f-9322-a360322290bc	Current undergraduate studying mathematics	A few times total	Number Theory	[6]
0	instructgpt	['User: Let $a,b\\in\\mathbb{Z}$.\n\nLet $r$ and $s$ be coprime integers.\n\nThen show that $a\\equiv b \\pmod rs$ iff $a\\equiv b\\pmod r$ and $a\\equiv b\\pmod s$, where $a\\equiv b \\pmod r$ denotes that $a$ is congruent modulo $r$ to $b$.', 'User: continue', 'User: In the first direction, you multiplied $rx + sy = 1$ with $krs$?', "User: I don't see this step, in my view, multiplying $rx+sy=1…	['AI: We will prove this statement by showing that both directions of the iff statement are true.\n\n$(\\Rightarrow)$ Suppose that $a\\equiv b \\pmod rs$. Then, by the definition of congruence, there exists an integer $k$ such that $a-b=krs$. Since $r$ and $s$ are coprime, we can use the Euclidean algorithm to find integers $x$ and $y$ such that $rx+sy=1$. Multiplying both sides of this equation …	2077.390383243561	[4, 4, 2, 3, 4, 5, 3, 3]	[3, 0, 2, 2, 2, 4, 1, 1]	6	chinese_remainder_theorem.html	{'instructgpt': 3, 'chatgpt': 1, 'chatgpt4': 2}	0	da96c19f-0e4c-49a2-8a63-31b4bc405210	Never studied for a math degree / not enrolled in math degree	A couple of times a month	Linear Algebra	[8]
0	instructgpt	['User: I want to prove the following.\nProve that every Hermitian matrix has eigenvalues which are all real numbers.\nHow should I start?', 'User: How does that help?', 'User: Real coefficients of polynomial do not imply real root, for example polynomial $x^2+1$. What did you mean about that?', 'User: So how does the proof go?', 'User: I dont believe this step: "Since the coefficients of the cha…	['AI: To prove that every Hermitian matrix has eigenvalues which are all real numbers, you can start by using the definition of Hermitian matrices. A Hermitian matrix is a square matrix that is equal to its conjugate transpose. This means that the matrix is symmetric along its main diagonal. From this, you can use the definition of eigenvalues to show that the eigenvalues of a Hermitian matrix mu…	568.7480621337891	[2, 2, 2, 1, 1, 1, 2]	[2, 2, 3, 2, 2, 2, 1]	5	hermitian_matrix_has_real_eigenvalues.html	{'instructgpt': 3, 'chatgpt': 3, 'chatgpt4': 1}	0	7876b1f0-7862-4fb4-9c30-468acc4e701b	Undegraduate degree in mathematics	A few times total	Linear Algebra	[15]
1	chatgpt	['User: I woudl like to solve th following problem. Let $G$ and $H$ be $n$-dimensional vector spaces over a field.\nLet $\\mathcal{L} \\left({G, H}\\right)$ be the set of all linear transformations from $G$ to $H$.\nLet $u \\in \\mathcal{L} \\left({G, H}\\right)$.\nLet $u^t$ be the transpose of $u$.\nProve that $u$ and $u^t$ have the same rank and nullity.\nHow should I prove it?', 'User: Why doe…	["AI: To prove that $u$ and $u^t$ have the same rank and nullity, we need to show that the dimensions of their kernel and image are equal. \n\nLet $v \\in \\ker(u)$. Then, by definition, $u(v) = 0$. Taking the transpose of both sides, we get $v^t u^t = 0$. This means that $v^t$ is in the kernel of $u^t$. Therefore, $\\dim(\\ker(u)) \\leq \\dim(\\ker(u^t))$. \n\nConversely, let $w \\in \\ker(u^t)$…	926.9797625541687	[1, 2]	[2, 1]	4	rank_and_nullity_of_transpose.html	{'instructgpt': 3, 'chatgpt': 3, 'chatgpt4': 1}	0	7876b1f0-7862-4fb4-9c30-468acc4e701b	Undegraduate degree in mathematics	A few times total	Linear Algebra	[15]
2	chatgpt4	['User: How should I go about finding such polynomial?', 'User: I want to solve the following problem.\nLet $K$ be a field.\nLet $n$ be a natural number.\nLet $K^{n \\times n}$ be the set of $n \\times n$ matrices over $K$.\nLet $A \\in K^{n \\times n}$.\nProve that the minimal polynomial of $A$ exists and has degree at most $n^2$.\nHow should I go about finding such polynomial?']	["AI: To find a polynomial, you need to have some information about its properties, such as its degree, coefficients, roots, or any specific behavior it exhibits. Here are some general steps to follow:\n\n1. Determine the degree of the polynomial: The degree of the polynomial is the highest power of the variable (usually x) in the polynomial. It determines the number of roots the polynomial has a…	420.01850295066833	[3, 6]	[6, 6]	3	existence_of_minimal_polynomial_for_square_matrix_over_field.html	{'instructgpt': 3, 'chatgpt': 3, 'chatgpt4': 1}	0	7876b1f0-7862-4fb4-9c30-468acc4e701b	Undegraduate degree in mathematics	A few times total	Linear Algebra	[15]
0	instructgpt	['User: Can you prove that in a field of characteristic p, (a + b)^p = a^p + b^p?']	['AI: Yes, this can be proven using the binomial theorem. The binomial theorem states that (a + b)^n = Σ_(k=0)^n (n choose k) a^(n-k)b^k. When n = p, a^p + b^p is the only term in the sum, so (a + b)^p = a^p + b^p.']	55.10965323448181	[6]	[6]	6	power_of_sum_modulo_prime.html	{'instructgpt': 1, 'chatgpt': 1, 'chatgpt4': 1}	0	fb2017f2-524a-4152-a2cb-4b3b6c09d703	Never studied for a math degree / not enrolled in math degree	A few times total	Number Theory	[7, 8]
1	chatgpt	['User: If r and s are coprime, can you prove that a = b (mod rs) iff a = b (mod r) and a = b (mod s)?', 'User: Does this hold if r and s are not coprime?']	['AI: Yes, I can prove it.\n\nFirst, assume that a = b (mod rs). This means that rs divides a - b, which implies that both r and s divide a - b. Therefore, a = b (mod r) and a = b (mod s).\n\nConversely, assume that a = b (mod r) and a = b (mod s). This means that both r and s divide a - b. Since r and s are coprime, their product rs also divides a - b. Therefore, a = b (mod rs).\n\nHence, we hav…	228.38520312309265	[6, 6]	[6, 6]	6	chinese_remainder_theorem.html	{'instructgpt': 1, 'chatgpt': 1, 'chatgpt4': 1}	0	fb2017f2-524a-4152-a2cb-4b3b6c09d703	Never studied for a math degree / not enrolled in math degree	A few times total	Number Theory	[7, 8]
2	chatgpt4	['User: Let a, b be positive integers such that there exists no positive integers such that a^m = b^n.\n\nProve that log_b a is irrational.']	['AI: Assume for the sake of contradiction that log_b a is rational. Then, we can write log_b a as the fraction p/q, where p and q are coprime positive integers (i.e., their greatest common divisor is 1). By the definition of logarithms, we have:\n\nb^(p/q) = a\n\nRaise both sides to the power of q:\n\n(b^(p/q))^q = a^q\n\nb^p = a^q\n\nThis contradicts the given condition that there exists no pos…	206.51901412010193	[6]	[6]	6	irrationality_of_logarithm.html	{'instructgpt': 1, 'chatgpt': 1, 'chatgpt4': 1}	0	fb2017f2-524a-4152-a2cb-4b3b6c09d703	Never studied for a math degree / not enrolled in math degree	A few times total	Number Theory	[7, 8]
3	instructgpt	['User: Can you help me prove that the abundancy index of a natural number n, which is the sum of the divisors of n divided by n, is equal to the sum of the reciprocals of the divisors of n?', 'User: The sum of the reciprocals of the divisors of n is Σd|n (1/d), but this is not equal to Σd|n (n/d). Can you try again?', 'User: I think what you meant to say is that Σd|n (1/d) = Σd|n (d/n). Can you …	["AI: Yes, I can help you prove that the abundancy index of a natural number n is equal to the sum of the reciprocals of the divisors of n.\n\nFirst, let's define the abundancy index of a natural number n as A(n) = Σd|n (d/n), where d is a divisor of n.\n\nNow, let's consider the sum of the reciprocals of the divisors of n, which can be written as Σd|n (1/d).\n\nWe can rewrite the sum of the reci…	408.3182668685913	[2, 2, 2]	[3, 3, 3]	6	sum_of_reciprocals_of_divisors_equals_abundancy_index.html	{'instructgpt': 3, 'chatgpt': 2, 'chatgpt4': 1}	1	fb2017f2-524a-4152-a2cb-4b3b6c09d703	Never studied for a math degree / not enrolled in math degree	A few times total	Number Theory	[7, 8]
4	chatgpt	['User: In number theory, what does $\\mathbb{Z}_p$ mean for some prime $p$?', 'User: If $f$ is a polynomial in one variable of degree $n$ over $\\mathbb{Z}_p$, can $f$ have $n+1$ roots?', 'User: Does it hold even when $p$ is not a prime number?', 'User: I understand. But your example is misleading. In your example, $f$ has degree $2$ and it has $2$ roots, so it does not represent a valid counter…	['AI: In number theory, $\\mathbb{Z}_p$ denotes the ring of integers modulo $p$, where $p$ is a prime number. This ring consists of the integers $0, 1, 2, \\ldots, p-1$ with addition and multiplication defined modulo $p$. For example, in $\\mathbb{Z}_5$, we have $2+3=0$ and $2\\cdot 3=1$. The ring $\\mathbb{Z}_p$ is a field, meaning that every nonzero element has a multiplicative inverse. This fi…	1329.5989468097687	[5, 5, 4, 3, 3]	[6, 6, 4, 1, 1]	0	lagranges_theorem_number_theory.html	{'instructgpt': 3, 'chatgpt': 2, 'chatgpt4': 1}	1	fb2017f2-524a-4152-a2cb-4b3b6c09d703	Never studied for a math degree / not enrolled in math degree	A few times total	Number Theory	[7, 8]
5	chatgpt4	['User: Can you show that 1 + a^n = 2^m has no nontrivial (i.e. n, m > 1) solutions in natural numbers?']	["AI: Yes, I can help you prove that the equation 1 + a^n = 2^m has no nontrivial solutions in natural numbers.\n\nProof by contradiction:\n\nAssume that there exist nontrivial solutions in natural numbers for n, m > 1. Let's analyze the equation modulo 2.\n\n1 + a^n ≡ 2^m (mod 2)\n\nSince 2^m is always even, the left side of the equation must also be even. This means that a^n must be odd. Theref…	3714.6204347610474	[6]	[6]	3	one_plus_perfect_power_is_not_power_of_two.html	{'instructgpt': 3, 'chatgpt': 2, 'chatgpt4': 1}	1	fb2017f2-524a-4152-a2cb-4b3b6c09d703	Never studied for a math degree / not enrolled in math degree	A few times total	Number Theory	[7, 8]
0	chatgpt4	['User: Let $P$ be a population. Let $P$ have mean $\\mu$ and finite variance. Let $\\langle {X_n}\\rangle_{n \\geq 1}$ be a sequence of random variables forming a random sample from $P$.\n\nLet:\n\n\n$\\mathrm{} {\\overline {X}_n} = \\frac {1}{n} \\sum_{i = 1}^n X_i$\n\nThen show that\n\n\n${\\overline {X}_n} \\rightarrow^p \\mu$\n\nwhere $\\rightarrow^p$ denotes convergence in probability.']	["AI: To show that ${\\overline {X}_n} \\rightarrow^p \\mu$, we need to show that for any $\\epsilon > 0$, the probability that the absolute difference between ${\\overline {X}_n}$ and $\\mu$ is greater than $\\epsilon$ goes to zero as $n$ goes to infinity. Mathematically, we need to show:\n\n$\\lim_{n \\to \\infty} P(|{\\overline {X}_n} - \\mu| > \\epsilon) = 0$\n\nWe will use Chebyshev's inequa…	380.2579085826874	[6]	[6]	6	weak_law_of_large_numbers.html	{'instructgpt': 3, 'chatgpt': 2, 'chatgpt4': 1}	0	24b846ab-eba4-4587-81a9-bde0122df4c9	Undegraduate degree in mathematics	A few times total	Probability Theory	[10]
0	instructgpt	['User: What is the definition of "Hermitian matrix" in linear algebra?', 'User: Can "Hermitian matrix" be interpreted in the context of abstract linear algebra?', 'User: Is there a notion of "Hermitian" with respect to a linear transformation between vector spaces?', 'User: Assume that a linear transformation is Hermitian with respect to a basis of the vector space. When its basis is changed, wi…	['AI: A Hermitian matrix is a square matrix that is equal to its own conjugate transpose. This means that the elements on the main diagonal are real numbers and the elements off the main diagonal are complex conjugates of each other.', 'AI: Yes, a Hermitian matrix can be interpreted in the context of abstract linear algebra. In abstract linear algebra, a Hermitian matrix is a matrix that is self-…	909.4956605434418	[6, 3, 4, 5]	[6, 6, 6, 6]	1	hermitian_matrix_has_real_eigenvalues.html	{'instructgpt': 1, 'chatgpt': 1, 'chatgpt4': 1}	0	5344b0e3-2f70-4b78-a9e7-e1b72a7b1e4a	Masters degree in mathematics	Daily	Linear Algebra	[15, 16, 17]
1	chatgpt	['User: What is the definition of "orthonormal basis" in linear algebra?', 'User: What is the definition of "trace" in linear algebra?']	['AI: An orthonormal basis is a set of vectors in a vector space that are both orthogonal (perpendicular) to each other and normalized (have a length of 1). In other words, the dot product of any two vectors in the set is 0, and the length of each vector is 1. An orthonormal basis is useful in linear algebra because it simplifies many calculations and allows for easy representation of vectors in …	241.70440912246704	[6, 6]	[6, 6]	5	trace_in_terms_of_orthonormal_basis.html	{'instructgpt': 1, 'chatgpt': 1, 'chatgpt4': 1}	0	5344b0e3-2f70-4b78-a9e7-e1b72a7b1e4a	Masters degree in mathematics	Daily	Linear Algebra	[15, 16, 17]
2	chatgpt4	['User: Let $P$ and $P\'$ be planes in the Euclidean space $\\mathbb{R}^3$. If you say "$P\'$ is parallel to $P$", what does it mean?', 'User: What is a "coplanar vector" in linear algebra?', 'User: What is the definition of "normal vector" in linear algebra?']	["AI: When we say that plane $P'$ is parallel to plane $P$ in the Euclidean space $\\mathbb{R}^3$, it means that the two planes do not intersect each other and maintain a constant distance between them. In other words, they are coplanar and have the same normal vector (or a scalar multiple of it), which implies that they will never meet or cross each other, no matter how far they are extended.", …	1000.8110404014587	[6, 6, 6]	[6, 6, 6]	5	condition_for_planes_to_be_parallel.html	{'instructgpt': 1, 'chatgpt': 1, 'chatgpt4': 1}	0	5344b0e3-2f70-4b78-a9e7-e1b72a7b1e4a	Masters degree in mathematics	Daily	Linear Algebra	[15, 16, 17]
3	instructgpt	['User: Let $R$ be a commutative ring with unity.\nLet $G$ be an $n$-dimensional unitary $R$-module.\nThen, what is the definition of an ordered basis of $G$?', 'User: Let $R$ be a commutative ring with unity. Let $G$ be an $n$-dimensional unitary $R$-module. Then, what is the definition of a basis of $G$?']	['AI: An ordered basis of $G$ is a set of $n$ elements $\\{v_1, v_2, \\dots, v_n\\}$ in $G$ such that any element $g \\in G$ can be written as a linear combination of the basis elements, i.e. $g = \\sum_{i=1}^n r_i v_i$ for some $r_i \\in R$. Furthermore, the basis elements must be ordered in some way, i.e. $v_1 < v_2 < \\dots < v_n$.', 'AI: A basis of $G$ is a set of $n$ elements $\\{v_1, v_2, \…	697.5096793174744	[1, 1]	[3, 3]	4	invertible_matrix_corresponds_with_change_of_basis.html	{'instructgpt': 3, 'chatgpt': 1, 'chatgpt4': 1}	1	5344b0e3-2f70-4b78-a9e7-e1b72a7b1e4a	Masters degree in mathematics	Daily	Linear Algebra	[15, 16, 17]
4	chatgpt	['User: What is the definition of Floquet system in linear algebra?', 'User: What is the definition of a fundamental matrix of the Floquet system in linear algebra?', 'User: Let $P(t)$ be a matrix function. If you say "$P(t)$ is nonsingular", what does it mean?']	["AI: In linear algebra, a Floquet system is a linear system of differential equations with periodic coefficients. Specifically, it is a system of the form:\n\nx'(t) = A(t) x(t)\n\nwhere A(t) is a periodic matrix function with period T. The solutions to this system are also periodic with period T, and can be expressed in terms of the Floquet matrix, which is a matrix that describes the linear tra…	1119.5465881824493	[6, 6, 6]	[6, 6, 6]	0	floquets_theorem.html	{'instructgpt': 3, 'chatgpt': 1, 'chatgpt4': 1}	1	5344b0e3-2f70-4b78-a9e7-e1b72a7b1e4a	Masters degree in mathematics	Daily	Linear Algebra	[15, 16, 17]
5	chatgpt4	['User: What is the definition of a vector space in linear algebra?', 'User: Show a typical example of a vector space over $\\mathbb{R}$, the set of all real numbers.']	['AI: A vector space, also known as a linear space, is a fundamental concept in linear algebra. It is a set V of elements, called vectors, that satisfy the following conditions:\n\n1. Closure under addition: If u and v are any vectors in V, then their sum u + v is also in V.\n2. Associativity of addition: For any vectors u, v, and w in V, (u + v) + w = u + (v + w).\n3. Commutativity of addition: …	594.7292687892914	[6, 5]	[6, 5]	5	real_numbers_form_vector_space.html	{'instructgpt': 3, 'chatgpt': 1, 'chatgpt4': 1}	1	5344b0e3-2f70-4b78-a9e7-e1b72a7b1e4a	Masters degree in mathematics	Daily	Linear Algebra	[15, 16, 17]
6	instructgpt	['User: What is the definition of a "left null space" in linear algebra?', 'User: Let $A$ be a matrix with $m$ rows and $n$ columns. Then, what is the definition of a "left null space" of $A$?']	['AI: In linear algebra, the left null space of a matrix A is the set of all vectors x such that Ax = 0, where 0 is the zero vector.', 'AI: The left null space of a matrix A with m rows and n columns is the set of all vectors x such that Ax = 0, where 0 is the zero vector.']	394.2184691429138	[1, 1]	[1, 1]	0	characterization_of_left_null_space.html	{'instructgpt': 3, 'chatgpt': 1, 'chatgpt4': 1}	2	5344b0e3-2f70-4b78-a9e7-e1b72a7b1e4a	Masters degree in mathematics	Daily	Linear Algebra	[15, 16, 17]
7	chatgpt	['User: Let $G$ be a unitary $R$-module. Then, what is the definition of an "ordered basis" of $G$?', 'User: Let $G$ be a unitary $R$-module. Give me some equivalent definitions of an "ordered basis" of $G$.']	['AI: An ordered basis of a unitary $R$-module $G$ is a finite sequence $(v_1, v_2, \\ldots, v_n)$ of elements of $G$ such that every element $v$ of $G$ can be uniquely expressed as a linear combination of the basis elements with coefficients in $R$. That is, for every $v \\in G$, there exist unique elements $r_1, r_2, \\ldots, r_n \\in R$ such that $v = r_1 v_1 + r_2 v_2 + \\cdots + r_n v_n$. Th…	276.4305086135864	[6, 6]	[6, 6]	6	unique_representation_by_ordered_basis.html	{'instructgpt': 3, 'chatgpt': 1, 'chatgpt4': 1}	2	5344b0e3-2f70-4b78-a9e7-e1b72a7b1e4a	Masters degree in mathematics	Daily	Linear Algebra	[15, 16, 17]
8	chatgpt4	['User: What is the definition of "nullity" in linear algebra?', 'User: What is the definition of the "transpose" of a linear transformation?']	['AI: In linear algebra, "nullity" refers to the dimension of the null space of a linear transformation or a matrix. The null space (also known as the kernel) is the set of all vectors that, when transformed by the given linear transformation or matrix, result in the zero vector. In other words, nullity is the number of linearly independent vectors that make up the null space. It is an important …	364.6369626522064	[6, 6]	[6, 6]	1	rank_and_nullity_of_transpose.html	{'instructgpt': 3, 'chatgpt': 1, 'chatgpt4': 1}	2	5344b0e3-2f70-4b78-a9e7-e1b72a7b1e4a	Masters degree in mathematics	Daily	Linear Algebra	[15, 16, 17]
0	chatgpt4	['User: I have to show that the Diophantine equation:\n$n^x + n^y = n^z$\nhas exactly one form of solutions in integers, namely:\n\n\n$2^x + 2^x = 2^{x + 1}$\nfor all $x \\in \\mathbb{Z}$.\n\nCould you give me a hint please?', "User: How would you go about finding another solution with $n' < n$?", 'User: You said any power of $n$ greater than 1 would divide $n^{y-x} - 1$. Take $n = 3$ and $y = x+…	["AI: Sure! To prove this, you can use the technique of infinite descent. First, assume that there exists a non-trivial solution $(n, x, y, z)$ with $n > 2$. Then, show that you can find another solution $(n', x', y', z')$ with $n' < n$. This will lead to a contradiction, as you can keep finding smaller and smaller values for $n'$, which is not possible for positive integers. This will prove that…	2343.4285135269165	[3, 2, 2, 1]	[6, 3, 3, 2]	6	tamrefs_last_theorem.html	{'instructgpt': 2, 'chatgpt': 1, 'chatgpt4': 3}	0	b5e25a45-d92c-42d2-ada0-0c43ac1d1dc6	Undegraduate degree in mathematics	A few times total	Algebra	[7]
0	instructgpt	['User: Let $g: \\mathbb{R} \\to \\mathbb{R}$ be any real function.\n\nShow that $Y = g (X)$, defined as\n$\\forall \\omega \\in \\Omega: Y \\left(\\omega\\right) = g (X \\left(\\omega\\right)),$\nis also a discrete random variable.', 'User: I thought random variables also have to be measurable. Do we need to check that $Y$ is measurable as well?', "User: Wait, I'm confused. The domain of $g$ is …	['AI: To show that $Y = g (X)$ is a discrete random variable, we must show that it takes on a finite or countably infinite number of values. Since $X$ is a discrete random variable, it takes on a finite or countably infinite number of values. Since $g$ is a real function, it follows that $Y$ takes on a finite or countably infinite number of values, since it is the result of applying $g$ to the fi…	242.74045634269714	[4, 2, 2]	[3, 2, 1]	6	function_of_discrete_random_variable.html	{'instructgpt': 3, 'chatgpt': 1, 'chatgpt4': 2}	0	30a89abb-6189-4093-93ed-dcc9d07ce4fe	Professor in mathematics	Daily	Probability Theory	[11]
1	chatgpt	['User: Let the probability of the occurrence of an event be $p$. Let $n$ independent trials be made, with $k_n$ being the random variable that counts the number of successes in these trials.\n\nShow that for any $\\varepsilon>1$:\n$\\lim_{n \\to \\infty} \\mathrm{Pr}(|\\frac{k_n}{n}-p|<\\varepsilon) = 1,$\n\nthat is, the mean number of successes lies with high probability close to the probabilit…	["AI: We can use Chebyshev's inequality to prove this result. Chebyshev's inequality states that for any random variable $X$ with finite mean $\\mu$ and finite variance $\\sigma^2$, and for any positive constant $k$, we have:\n\n$$\\mathrm{Pr}(|X-\\mu| \\geq k\\sigma) \\leq \\frac{1}{k^2}.$$\n\nIn our case, the random variable $k_n$ counts the number of successes in $n$ independent trials, each w…	177.38119387626648	[5, 6]	[6, 6]	6	bernoullis_theorem.html	{'instructgpt': 3, 'chatgpt': 1, 'chatgpt4': 2}	0	30a89abb-6189-4093-93ed-dcc9d07ce4fe	Professor in mathematics	Daily	Probability Theory	[11]
2	chatgpt4	['User: Let $n \\in \\mathbb{N}_{>0}$ be a strictly positive integer. Let $S$ be a finite set of cardinality $n$.\n\nLet $S^S$ be the set of all mappings from $S$ to itself. Let $\\mu (n)$ denote the arithmetic mean of the number of fixed points of all the mappings in $S^S$.\n\nShow that\n$\\mu (n) = 1$', 'User: This looks like a really complicated approach. Is there another way to try to compute…	["AI: To show that $\\mu(n) = 1$, we will first count the total number of fixed points in all the mappings in $S^S$, and then divide by the total number of mappings in $S^S$.\n\nLet's first find the total number of mappings in $S^S$. Since there are $n$ elements in $S$, and each element can be mapped to any of the $n$ elements in $S$, there are $n^n$ possible mappings in $S^S$.\n\nNow, let's coun…	369.229585647583	[3, 5]	[6, 6]	6	mean_number_of_elements_fixed_by_self-map.html	{'instructgpt': 3, 'chatgpt': 1, 'chatgpt4': 2}	0	30a89abb-6189-4093-93ed-dcc9d07ce4fe	Professor in mathematics	Daily	Probability Theory	[11]
0	instructgpt	['User: Can you help me show that the only solutions to the Diophantine equation n^x + n^y = n^z for integers x, y, z and positive integers n are of the form 2^x + 2^x = 2^(x+1)?', "User: That's wrong because a^x + b^x = c^x does not imply that x divides c. For example 3^2 + 4^2 = 5^2 but 2 does not divide 5.", "User: Forget what you've said before and try again. Start with n^x + n^y = n^z, divid…	["AI: Yes, I can help you with that. First, let's rewrite the equation as n^x + n^y - n^z = 0. Then, we can use the fact that if a^x + b^x = c^x, then x must be a divisor of c. \n\nSo, in this case, we can say that x must be a divisor of n^z. Since n is a positive integer, the only possible divisors of n^z are 1, n, and n^2. \n\nIf x = 1, then n^x + n^y - n^z = 0 becomes n + n^y - n^z = 0, which …	6770.691853284836	[0, 0, 0, 0, 0, 0]	[1, 1, 1, 1, 1, 1]	6	tamrefs_last_theorem.html	{'instructgpt': 3, 'chatgpt': 2, 'chatgpt4': 2}	0	0e647894-a1cb-4ee5-849e-4732ff65f3db	Current undergraduate studying mathematics	A couple of times a month	Number Theory	[6]
1	chatgpt	['User: Hello, I am trying to show that 3 = sqrt(1 + 2sqrt(1 + 3sqrt(1 + ... ))).\n\nCould you help me set up the problem more formally and come up with a plan of attack?', 'User: Your sequence a_1 = 1, a_n = sqrt(n + a_{n-1}) seems to produce the sequence 1, sqrt(2 + 1), sqrt(3 + sqrt(2 + 1)), etc. which is quite different from the sequence we have here. In fact, we should create the sequence a_…	["AI: Sure! To show that 3 = sqrt(1 + 2sqrt(1 + 3sqrt(1 + ... ))), we need to prove two things:\n\n1. The infinite nested radical expression 1 + 2sqrt(1 + 3sqrt(1 + ... )) converges to a finite value.\n2. That finite value is equal to 3.\n\nTo prove the first statement, we can use the fact that the nested radical expression can be written as the limit of a sequence of partial expressions. Let's d…	4247.158797740936	[2, 1, 4, 5, 4, 3, 1]	[3, 1, 5, 4, 5, 3, 1]	3	ramanujans_infinite_nested_roots.html	{'instructgpt': 3, 'chatgpt': 2, 'chatgpt4': 2}	0	0e647894-a1cb-4ee5-849e-4732ff65f3db	Current undergraduate studying mathematics	A couple of times a month	Number Theory	[6]
2	chatgpt4	['User: Let x be an irrational number. What are the theorems saying how well we can approximate x by rational numbers?', "User: Can you explain the proof of Hurwitz's Approximation Theorem?", 'User: continue']	['AI: There are several theorems that discuss how well we can approximate an irrational number x by rational numbers. Some of the most important ones are:\n\n1. Dirichlet\'s Approximation Theorem: For any irrational number x and any positive integer N, there exists a pair of integers p and q (with 1 ≤ q ≤ N) such that:\n\n| x - p/q | < 1/(qN)\n\nThis theorem guarantees that we can find a rational…	956.3630692958832	[6, 3, 1]	[6, 4, 1]	1	hurwitzs_theorem.html	{'instructgpt': 3, 'chatgpt': 2, 'chatgpt4': 2}	0	0e647894-a1cb-4ee5-849e-4732ff65f3db	Current undergraduate studying mathematics	A couple of times a month	Number Theory	[6]
0	chatgpt	['User: Definition of Hall subgroup', 'User: Complement of a subgroup', 'User: Hall subgroup has a complement', 'User: Schur-Zassenhaus for abelian Hall subgroups', 'User: Proving Schur-Zassenhaus for abelian Hall subgroups using group cohomology', 'User: Proving Schur-Zassenhaus in general']	['AI: A Hall subgroup of a finite group is a subgroup whose order and index are coprime, i.e., if $H$ is a subgroup of a finite group $G$ such that $\\gcd(|H|, [G:H]) = 1$, then $H$ is a Hall subgroup of $G$.', 'AI: Let $G$ be a finite group and $H$ be a subgroup of $G$. A subgroup $K$ of $G$ is said to be a complement of $H$ in $G$ if $HK=G$ and $H\\cap K=\\{e\\}$, where $e$ is the identity elem…	290.1958875656128	[6, 6, 5, 4, 4, 6]	[6, 6, 6, 6, 5, 5]	MISSING	schur-zassenhaus_theorem.html	{'instructgpt': 2, 'chatgpt': 1, 'chatgpt4': 2}	0	8a638425-7a82-4f53-bfa8-5144c12e5bfd	Undegraduate degree in mathematics	Daily	Probability Theory	[4]
0	chatgpt	['User: Let $X$ be a discrete random variable on the probability space $\\left({\\Omega, \\Sigma, \\Pr}\\right)$.\n\nLet $g: \\mathbb{R} \\to \\mathbb{R}$ be any real function.\n\nShow that $Y = g (X)$, defined as\n$\\forall \\omega \\in \\Omega: Y \\left(\\omega\\right) = g (X \\left(\\omega\\right)),$\nis also a discrete random variable.']	['AI: To show that $Y$ is a discrete random variable, we need to show that its range is countable and that the pre-image of any Borel set is in $\\Sigma$.\n\nSince $X$ is a discrete random variable, its range is countable. Let $A$ be any Borel set in $\\mathbb{R}$. Then, $g^{-1}(A) = \\{\\omega \\in \\Omega : g(X(\\omega)) \\in A\\}$. Since $X$ is a discrete random variable, $X^{-1}(B)$ is in $\\…	43.57448625564575	[4]	[6]	MISSING	function_of_discrete_random_variable.html	{'instructgpt': 3, 'chatgpt': 2, 'chatgpt4': 1}	0	bc10d7bc-c5c5-4942-8d53-a9b3c3191950	Masters degree in mathematics	Never	Algebra	[11]
0	instructgpt	['User: Show Jensens then use f as log, xis equally likely outcomes', 'User: Show Jensens then use f as log, xis equally likely outcomes, now take the exponential of both sides yay']	["AI: Jensen's inequality states that if f is a convex function, then for any random variable X, we have:\n\nf(E[X]) ≥ E[f(X)]\n\nwhere E[X] is the expected value of X.\n\nTo use f as a logarithm, we can rewrite the inequality as:\n\nlog(E[X]) ≥ E[log(X)]\n\nIf X is equally likely to take on any of its possible outcomes, then the expected value of X is equal to the average of all its possible out…	249.6768250465393	[4, 4]	[6, 6]	6	cauchys_mean_theorem.html	{'instructgpt': 2, 'chatgpt': 1, 'chatgpt4': 3}	0	22868c84-9640-49cd-ad7e-06433acee4fb	Current undergraduate studying mathematics	Never	Algebra	[0, 5]
1	chatgpt	['User: nth complex roots of unit, factor theorem, polynomial has degree n so is written uniquely as a product of monic linear factors in this way']	['AI: Great! Let me explain these concepts in more detail.\n\nThe nth complex roots of unity are the solutions to the equation z^n = 1, where n is a positive integer. These solutions are given by z = e^(2πik/n), where k is an integer between 0 and n-1. These roots lie on the unit circle in the complex plane and are equally spaced around the circle.\n\nThe factor theorem states that if a polynomia…	121.95168566703796	[4]	[6]	6	factorisation_of_z^n+1.html	{'instructgpt': 2, 'chatgpt': 1, 'chatgpt4': 3}	0	22868c84-9640-49cd-ad7e-06433acee4fb	Current undergraduate studying mathematics	Never	Algebra	[0, 5]
2	chatgpt4	['User: Arithmetic series to prove the sum. Then expand the brackets and take the difference.']	["AI: To find the sum of an arithmetic series, we can use the formula:\n\nSum = (n * (a1 + an)) / 2\n\nwhere n is the number of terms, a1 is the first term, and an is the last term.\n\nLet's say we have an arithmetic series with the first term a1 and the common difference d. The series can be written as:\n\na1, a1 + d, a1 + 2d, ..., a1 + (n-1)d\n\nNow, let's reverse the order of the series:\n\na1…	16.34930181503296	[2]	[1]	6	nicomachuss_theorem.html	{'instructgpt': 2, 'chatgpt': 1, 'chatgpt4': 3}	0	22868c84-9640-49cd-ad7e-06433acee4fb	Current undergraduate studying mathematics	Never	Algebra	[0, 5]
3	instructgpt	['User: Let $\\left( {S, \\circ}\\right)$ be an monoid whose identity is $e_S$.\n\nLet $C$ be the set of all cancellable elements of $S$.\n\nLet $T$ be the set of all invertible elements of $S$.\n\nShow that $\\left( {T, \\circ}\\right)$ is a subgroup of $\\left( {C, \\circ}\\right)$.']	['AI: To show that $\\left( {T, \\circ}\\right)$ is a subgroup of $\\left( {C, \\circ}\\right)$, we must show that it satisfies the following three properties:\n\n1. Closure: For all $a,b \\in T$, $a \\circ b \\in T$.\n\n2. Identity: There exists an element $e_T \\in T$ such that $e_T \\circ a = a \\circ e_T = a$ for all $a \\in T$.\n\n3. Inverse: For all $a \\in T$, there exists an element $a^{-…	238.34960412979126	[4]	[3]	5	invertible_elements_of_monoid_form_subgroup_of_cancellable_elements.html	{'instructgpt': 3, 'chatgpt': 2, 'chatgpt4': 1}	1	22868c84-9640-49cd-ad7e-06433acee4fb	Current undergraduate studying mathematics	Never	Algebra	[0, 5]
4	chatgpt	['User: Define a $B$-algebra with identity $0$.', 'User: Let $\\left( {X, \\circ}\\right)$ be a $B$-algebra with identity $0$.\n\nLet $\\star$ be the binary operation on $X$ defined as:\n\n\n$\\forall a, b \\in X: a \\star b := a \\circ \\left( {0 \\circ b}\\right).$\n\nShow that the algebraic structure $\\left( {X, \\star}\\right)$ is a group such that for all $x \\in X$, the element $0 \\circ x…	['AI: A $B$-algebra with identity $0$ is a vector space $V$ over a field $B$ equipped with a bilinear product $*: V \\times V \\rightarrow V$ such that for all $v \\in V$, we have $0*v = v*0 = 0$. Additionally, the product satisfies the following identity for all $u,v,w \\in V$:\n\n$$(u*v)*w = u*(v*w)$$\n\nand there exists an element $1 \\in V$ such that for all $v \\in V$, we have $1*v = v*1 = v…	504.14115166664124	[5, 5]	[6, 4]	4	b-algebra_induces_group.html	{'instructgpt': 3, 'chatgpt': 2, 'chatgpt4': 1}	1	22868c84-9640-49cd-ad7e-06433acee4fb	Current undergraduate studying mathematics	Never	Algebra	[0, 5]
5	chatgpt4	['User: Let $\\left( {G, \\circ}\\right)$ be a group. Let $\\mathcal{R}$ be a relation on $G$. Let $\\mathcal{R}$ be compatible with $\\circ$.\nDefine a compatible relation.', 'User: Let $\\left( {G, \\circ}\\right)$ be a group. Let $\\mathcal{R}$ be a relation on $G$. Let $\\mathcal{R}$ be compatible with $\\circ$.\n\nLet $\\mathcal{Q}$ be a relation defined such that: \n$\\forall a, b \\in G: a…	['AI: A relation $\\mathcal{R}$ on a group $\\left( {G, \\circ}\\right)$ is said to be compatible with the group operation $\\circ$ if for all elements $a, b, c, d \\in G$, whenever $(a, b) \\in \\mathcal{R}$ and $(c, d) \\in \\mathcal{R}$, it follows that $(a \\circ c, b \\circ d) \\in \\mathcal{R}$. In other words, the relation is preserved under the group operation.', 'AI: To show that $\\math…	248.45316195487976	[6, 6]	[6, 5]	1	complement_of_relation_compatible_with_group_is_compatible.html	{'instructgpt': 3, 'chatgpt': 2, 'chatgpt4': 1}	1	22868c84-9640-49cd-ad7e-06433acee4fb	Current undergraduate studying mathematics	Never	Algebra	[0, 5]
0	instructgpt	['User: How would I show the minimal polynomial of a square matrix over a field exists?', 'User: How do I know the characteristic polynomial is the minimal polynomial?']	['AI: The minimal polynomial of a square matrix over a field can be shown by using the Cayley-Hamilton theorem. This theorem states that any square matrix over a field satisfies its own characteristic polynomial. Therefore, the minimal polynomial of a square matrix over a field is the same as its characteristic polynomial. To find the characteristic polynomial, you can use the determinant of the …	425.61403632164	[1, 1]	[3, 2]	6	existence_of_minimal_polynomial_for_square_matrix_over_field.html	{'instructgpt': 3, 'chatgpt': 1, 'chatgpt4': 2}	0	cc022108-9373-41f0-89f5-c278571c73d7	Undegraduate degree in mathematics	Weekly	Linear Algebra	[16]
1	chatgpt	['User: Suppose the equation of a plane P in xyz coordinates is ax + by + cz = d for real numbers a, b, c, d. Is there a way of describing planes parallel to P?', 'User: How could I prove these planes are all parallel?', 'User: How do I show that (a, b, c) is a normal vector of these planes?', 'User: But what if k is not zero? Then the dot product is k, not 0.']	['AI: Yes, there is a way of describing planes parallel to P. \n\nTwo planes are parallel if and only if their normal vectors are parallel. The normal vector of plane P is (a, b, c). Therefore, any plane with equation ax + by + cz = k, where k is a constant, will be parallel to P. \n\nNote that the constant k can be any real number, as long as it is not equal to d. If k = d, then the equation rep…	445.2512581348419	[6, 6, 2, 6]	[6, 6, 3, 6]	5	condition_for_planes_to_be_parallel.html	{'instructgpt': 3, 'chatgpt': 1, 'chatgpt4': 2}	0	cc022108-9373-41f0-89f5-c278571c73d7	Undegraduate degree in mathematics	Weekly	Linear Algebra	[16]
2	chatgpt4	['User: If U is a linear transformation between n-dimensional vector spaces, how do I show that U and its transpose have the same rank and nullity?']	["AI: To show that a linear transformation U and its transpose U^T have the same rank and nullity, we can use the Rank-Nullity Theorem and properties of linear transformations.\n\nLet U: V → W be a linear transformation between n-dimensional vector spaces V and W, with dim(V) = n and dim(W) = m. Let U^T: W* → V* be the transpose of U, where W* and V* are the dual spaces of W and V, respectively.\…	493.4945659637451	[4]	[2]	6	rank_and_nullity_of_transpose.html	{'instructgpt': 3, 'chatgpt': 1, 'chatgpt4': 2}	0	cc022108-9373-41f0-89f5-c278571c73d7	Undegraduate degree in mathematics	Weekly	Linear Algebra	[16]
0	chatgpt4	['User: How can I prove that the sample mean converges in probability to the population mean?', 'User: What are the weakest conditions we can impose on the population to ensure that this result still holds?', 'User: What is the intuition behind the proof of this statement?']	["AI: To prove that the sample mean converges in probability to the population mean, we can use the Law of Large Numbers (LLN). There are two versions of the LLN: the Weak Law of Large Numbers (WLLN) and the Strong Law of Large Numbers (SLLN). We will use the WLLN to prove the convergence in probability.\n\nLet X1, X2, ..., Xn be a sequence of independent and identically distributed (i.i.d.) rand…	579.0944023132324	[5, 5, 6]	[6, 6, 6]	MISSING	weak_law_of_large_numbers.html	{'instructgpt': 3, 'chatgpt': 1, 'chatgpt4': 2}	0	8913babc-a680-41db-bab1-c09d77412b23	PhD in mathematics	A few times total	Linear Algebra	[10, 17]
1	instructgpt	['User: If $\\mathbf{A}_{m \\times n}$ is a matrix in the matrix space ${\\mathcal{M}_{m, n} } \\left(\\mathbb{R}\\right)$, what is the definition of the left null space of A?', "User: If $\\mathbf{A}_{m \\times n}$ is a matrix in the matrix space ${\\mathcal{M}_{m, n} } \\left(\\mathbb{R}\\right)$, what is the definition of the left null space of A?\n\nReally? Isn't that the same as the right nu…	['AI: The left null space of $\\mathbf{A}$ is the set of all vectors $\\mathbf{x} \\in \\mathbb{R}^n$ such that $\\mathbf{A}\\mathbf{x} = \\mathbf{0}$.', 'AI: No, the left null space of $\\mathbf{A}$ is the set of all vectors $\\mathbf{x} \\in \\mathbb{R}^n$ such that $\\mathbf{A}\\mathbf{x} = \\mathbf{0}$, while the right null space of $\\mathbf{A}$ is the set of all vectors $\\mathbf{y} \\in \\…	732.929007768631	[6, 6, 4]	[6, 6, 6]	4	characterization_of_left_null_space.html	{'instructgpt': 1, 'chatgpt': 1, 'chatgpt4': 1}	1	8913babc-a680-41db-bab1-c09d77412b23	PhD in mathematics	A few times total	Linear Algebra	[10, 17]
2	chatgpt	["User: what's the definition of a unitary $R$-module, let's call it G.", "User: what's the definition of a unitary $R$-module, let's call it G.\nAI: A unitary $R$-module $G$ is a module over a ring $R$ with a multiplicative identity $1_R$, such that for any $g \\in G$, the map $f_g: G \\rightarrow R$ defined by $f_g(x) = \\langle x,g \\rangle$, where $\\langle \\cdot,\\cdot \\rangle$ denotes the…	['AI: A unitary $R$-module $G$ is a module over a ring $R$ with a multiplicative identity $1_R$, such that for any $g \\in G$, the map $f_g: G \\rightarrow R$ defined by $f_g(x) = \\langle x,g \\rangle$, where $\\langle \\cdot,\\cdot \\rangle$ denotes the module action, is a module homomorphism and its image is contained in the subring $R$. In other words, $G$ is a module over $R$ that is compati…	613.5781443119049	[6, 6, 6, 6]	[6, 6, 6, 6]	0	unique_representation_by_ordered_basis.html	{'instructgpt': 1, 'chatgpt': 1, 'chatgpt4': 1}	1	8913babc-a680-41db-bab1-c09d77412b23	PhD in mathematics	A few times total	Linear Algebra	[10, 17]
3	chatgpt4	["User: I'm going to ask you help for a problem.\nFirst, let $G$ and $H$ be $n$-dimensional vector spaces over a field.\n\nLet $\\mathcal{L} \\left({G, H}\\right)$ be the set of all linear transformations from $G$ to $H$.\n\nLet $u \\in \\mathcal{L} \\left({G, H}\\right)$.\n\nLet $u^t$ be the transpose of $u$.", "User: I'm going to ask you help for a problem.\nFirst, let $G$ and $H$ be $n$-dimens…	['AI: Alright, you have defined the following:\n\n1. $G$ and $H$ are $n$-dimensional vector spaces over a field.\n2. $\\mathcal{L}(G, H)$ is the set of all linear transformations from $G$ to $H$.\n3. $u \\in \\mathcal{L}(G, H)$, which means $u$ is a linear transformation from $G$ to $H$.\n4. $u^t$ is the transpose of $u$.\n\nPlease let me know what you need help with regarding this problem.', 'AI…	716.1014487743378	[6, 6, 5, 6]	[6, 6, 5, 6]	5	rank_and_nullity_of_transpose.html	{'instructgpt': 1, 'chatgpt': 1, 'chatgpt4': 1}	1	8913babc-a680-41db-bab1-c09d77412b23	PhD in mathematics	A few times total	Linear Algebra	[10, 17]
0	instructgpt	['User: What is a $B$-algebra?', "User: Isn't that just a commutative group?", 'User: Can you explain to me how to solve the following problem:\n\nLet $\\left( {X, \\circ}\\right)$ be a $B$-algebra with identity $0$.\n\nLet $\\star$ be the binary operation on $X$ defined as:\n\n\n$\\forall a, b \\in X: a \\star b := a \\circ \\left( {0 \\circ b}\\right).$\n\nShow that the algebraic structure $\\l…	['AI: A $B$-algebra is a type of algebraic structure that is defined by a set of elements and a binary operation that is associative, commutative, and has an identity element. It is also required to have an inverse element for each element in the set.', 'AI: No, a $B$-algebra is not the same as a commutative group. A commutative group is a type of algebraic structure that is defined by a set of e…	1578.4819331169128	[2, 1, 3, 1, 3, 3, 2, 3, 2]	[1, 1, 1, 3, 1, 3, 3, 3, 3]	1	b-algebra_induces_group.html	{'instructgpt': 3, 'chatgpt': 2, 'chatgpt4': 1}	0	15c35259-2e0b-4d33-a363-b55a6e5fd198	Undegraduate degree in mathematics	A couple of times a month	Group Theory	[3]
1	chatgpt	['User: I am trying to solve the following problem:\n"Let $\\left( {S, \\circ}\\right)$ be an monoid whose identity is $e_S$.\n\nLet $C$ be the set of all cancellable elements of $S$.\n\nLet $T$ be the set of all invertible elements of $S$.\n\nShow that $\\left( {T, \\circ}\\right)$ is a subgroup of $\\left( {C, \\circ}\\right)$."\n\nCan you remind me what a cancellable element in a monoid is?', …	['AI: Sure! An element $a$ in a monoid $\\left( {S, \\circ}\\right)$ is called cancellable if for any $x, y \\in S$, $a \\circ x = a \\circ y$ implies $x = y$. In other words, if we can cancel $a$ from both sides of an equation, then $a$ is cancellable.', 'AI: You are correct! I apologize for the confusion. The definition I gave is for left-cancellable elements. An element $a$ in a monoid $\\left…	485.6590836048126	[4, 4, 1, 3]	[4, 6, 2, 6]	6	invertible_elements_of_monoid_form_subgroup_of_cancellable_elements.html	{'instructgpt': 3, 'chatgpt': 2, 'chatgpt4': 1}	0	15c35259-2e0b-4d33-a363-b55a6e5fd198	Undegraduate degree in mathematics	A couple of times a month	Group Theory	[3]
2	chatgpt4	['User: I am trying to solve the following problem:\n\nLet $\\mathcal{R}$ be a congruence relation on a group $\\left( {G, \\circ}\\right)$.\n\nShow that the quotient structure $\\left( {G / \\mathcal{R}, \\circ_\\mathcal{R}}\\right)$ is a group.\n\nCan you remind me what a congruence relation on a group is?', 'User: How is that related to congruence modulo a normal subgroup?', 'User: Does every …	['AI: A congruence relation on a group is an equivalence relation that is compatible with the group operation. More formally, let $\\mathcal{R}$ be an equivalence relation on a group $\\left( {G, \\circ}\\right)$. Then $\\mathcal{R}$ is a congruence relation if for all $a, b, c, d \\in G$, whenever $(a, b) \\in \\mathcal{R}$ and $(c, d) \\in \\mathcal{R}$, we have $(a \\circ c, b \\circ d) \\in \…	855.1579625606537	[5, 4, 4]	[6, 3, 6]	6	quotient_structure_of_group_is_group.html	{'instructgpt': 3, 'chatgpt': 2, 'chatgpt4': 1}	0	15c35259-2e0b-4d33-a363-b55a6e5fd198	Undegraduate degree in mathematics	A couple of times a month	Group Theory	[3]
0	instructgpt	["User: What is Fermat's Little Theorem?", 'User: Is there a generalisation of this involving the Euler phi function?', 'User: How could I prove this version of the theorem?', "User: I'd have to prove the theorem for prime powers then. How would I do that?", 'User: How would I do that?', 'User: Are you sure the last sentence of your proof is correct?', 'User: But I only know a^phi(p^k) = 1 mod p^…	["AI: Fermat's Little Theorem states that if p is a prime number, then for any integer a, the number a^p is congruent to a modulo p. In other words, a^p = a (mod p).", "AI: Yes, there is a generalisation of Fermat's Little Theorem involving the Euler phi function. This is known as Euler's Theorem, which states that if a and n are relatively prime, then a^φ(n) = 1 (mod n). Here, φ(n) is the Euler …	559.1883409023285	[6, 6, 6, 4, 2, 2, 2]	[6, 6, 6, 6, 3, 3, 3]	5	eulers_theorem.html	{'instructgpt': 2, 'chatgpt': 3, 'chatgpt4': 2}	0	a64db435-5fce-4da4-b818-09e94488c160	PhD in mathematics	Daily	Number Theory	[8]
1	chatgpt	['User: Suppose z is an irrational number. How would I show that there are infinitely many relatively prime positive integers such that |z - p/q| < 1/(sqrt(5)q^2)?']	["AI: To show that there are infinitely many relatively prime positive integers p and q such that |z - p/q| < 1/(sqrt(5)q^2), we can use the following argument:\n\nFirst, we can choose any positive integer q and find the closest integer p to zq. That is, we choose p to be the integer that minimizes the absolute value of zq - p. This is equivalent to choosing p to be the integer that is closest to…	536.9620831012726	[1]	[1]	1	hurwitzs_theorem.html	{'instructgpt': 2, 'chatgpt': 3, 'chatgpt4': 2}	0	a64db435-5fce-4da4-b818-09e94488c160	PhD in mathematics	Daily	Number Theory	[8]
2	chatgpt4	['User: How would I find out the solutions to the diophantine equation n^x + n^y = n^z where n, x, y, z are all integers?']	['AI: To find the solutions to the Diophantine equation n^x + n^y = n^z, where n, x, y, and z are all integers, you can follow these steps:\n\n1. First, consider the case where n = 0. In this case, the equation becomes 0^x + 0^y = 0^z. The only solution for this case is when x, y, and z are all non-negative integers, as 0 raised to any non-negative integer power is still 0.\n\n2. Now, consider th…	468.082955121994	[4]	[3]	6	tamrefs_last_theorem.html	{'instructgpt': 2, 'chatgpt': 3, 'chatgpt4': 2}	0	a64db435-5fce-4da4-b818-09e94488c160	PhD in mathematics	Daily	Number Theory	[8]
0	instructgpt	[]	[]	108.7176742553711	[]	[]	2	neighborhood_in_topological_subspace.html	{'instructgpt': 3, 'chatgpt': 2, 'chatgpt4': 1}	0	8ca5a7a5-0ee1-415c-b18d-93fb908e17ab	Never studied for a math degree / not enrolled in math degree	Weekly	Topology	[12, 13]
1	chatgpt	["User: Could you define 'the limit inferior of $\\langle {f (s_n) }\\rangle$'?", 'User: How to show one limit inferior is bounded by another?', "User: What does it mean by '$s_n \\to \\bar s$'?"]	['AI: Certainly! \n\nLet $\\langle {s_n} \\rangle$ be a sequence of real numbers and let $f$ be a real-valued function defined on a subset of the real numbers that contains the range of $\\langle {s_n} \\rangle$. \n\nThe limit inferior of $\\langle {f (s_n) }\\rangle$ is defined as:\n\n$$\\liminf_{n \\to \\infty} f(s_n) = \\lim_{n \\to \\infty} \\left( \\inf_{k \\geq n} f(s_k) \\right)$$\n\nIn ot…	1142.6204776763916	[5, 5, 5]	[5, 5, 6]	3	relationship_between_limit_inferior_and_lower_limit.html	{'instructgpt': 3, 'chatgpt': 2, 'chatgpt4': 1}	0	8ca5a7a5-0ee1-415c-b18d-93fb908e17ab	Never studied for a math degree / not enrolled in math degree	Weekly	Topology	[12, 13]
2	chatgpt4	['User: What is the definition of topology here?', 'User: What does it mean by a set of subsets forming a topology on some set?', 'User: What is $\\tau$ here?']	['AI: In mathematics, topology is a branch that deals with the study of properties of spaces that are preserved under continuous transformations, such as stretching, bending, and twisting, without tearing or gluing. A topology on a set is a collection of subsets, called open sets, that satisfy certain axioms. These axioms are:\n\n1. The empty set and the whole set are open sets.\n2. The intersect…	439.3112750053406	[5, 5, 5]	[5, 5, 5]	4	topology_defined_by_closed_sets.html	{'instructgpt': 3, 'chatgpt': 2, 'chatgpt4': 1}	0	8ca5a7a5-0ee1-415c-b18d-93fb908e17ab	Never studied for a math degree / not enrolled in math degree	Weekly	Topology	[12, 13]
3	chatgpt	['User: What does it mean by "$P$ is basis of $T$"?']	['AI: If $T$ is a vector space, then a basis of $T$ is a set of vectors $P$ that are linearly independent and span $T$. This means that every vector in $T$ can be written as a linear combination of the vectors in $P$, and that no vector in $P$ can be written as a linear combination of the other vectors in $P$. A basis is important because it allows us to uniquely represent any vector in $T$ as a …	483.4798572063446	[6]	[6]	3	characterization_of_analytic_basis_by_local_bases.html	{'instructgpt': 2, 'chatgpt': 1, 'chatgpt4': 3}	1	8ca5a7a5-0ee1-415c-b18d-93fb908e17ab	Never studied for a math degree / not enrolled in math degree	Weekly	Topology	[12, 13]
0	instructgpt	['User: Show that the measure of the set {x : |f(x)|>=t} is upper bounded by the integral of |f(x)|/t', 'User: Are there any possible measurability issues?', 'User: Are there issues if f is allowed to take the values +-infinity?', 'User: Assume the integral exists as a value in the extended reals. Can there be any other issues?', 'User: Can you exhibit an example to demonstrate that?', 'User: I d…	['AI: Let A = {x : |f(x)|>=t}. Then,\n\n\\begin{align}\n\\mu(A) &= \\int_A 1 \\, dx \\\\\n&\\leq \\int_A \\frac{|f(x)|}{t} \\, dx \\\\\n&= \\frac{1}{t} \\int_{-\\infty}^{\\infty} |f(x)| \\, dx\n\\end{align}\n\nTherefore, the measure of the set A is upper bounded by the integral of |f(x)|/t.', 'AI: Yes, there may be measurability issues if the function f(x) is not Lebesgue measurable. In this case…	636.6864449977875	[6, 4, 4, 1, 1, 3, 1, 1, 3]	[6, 6, 6, 3, 3, 6, 1, 1, 6]	6	markovs_inequality.html	{'instructgpt': 2, 'chatgpt': 1, 'chatgpt4': 3}	0	85c678dd-f192-4f72-beb8-9d4de6608764	PhD in mathematics	A few times total	Probability Theory	[10, 11, 13]
1	chatgpt	['User: Prove the weak law of large numbers', 'User: Does the proof simplify if the X_i are indicator functions?', 'User: Why is Var(X1+X2+...+Xn)/n^2 equal to p(1-p)/n?', 'User: Why is the variance of a sum of independent random variables equal to the sum of their variances?', 'User: Why was there n mu^2 when you expanded the square? I only get mu^2', 'User: Previously you said mu=mu1+mu2+...+mu…	["AI: The weak law of large numbers states that for a sequence of independent and identically distributed random variables X1, X2, ..., Xn with finite mean μ and variance σ^2, the sample mean (X1 + X2 + ... + Xn)/n converges in probability to μ as n approaches infinity.\n\nTo prove this, we need to show that for any ε > 0, the probability that the absolute difference between the sample mean and t…	372.16551423072815	[5, 4, 5, 4, 2, 2, 5, 0, 2, 2, 1, 3]	[5, 6, 6, 3, 3, 3, 6, 2, 3, 2, 1, 0]	5	bernoullis_theorem.html	{'instructgpt': 2, 'chatgpt': 1, 'chatgpt4': 3}	0	85c678dd-f192-4f72-beb8-9d4de6608764	PhD in mathematics	A few times total	Probability Theory	[10, 11, 13]
2	chatgpt4	['User: n hats are handed at random to their n owners. What is the probability that nobody receives their own hat, as a function of n?', 'User: Where does the recursive formula come from?', 'User: Why are there n-1 people in case 1, rather than n-2 people?', 'User: Why can we exclude person X in case 2?', "User: Let's move on. Can you explain the inclusion exclusion formula from your first answer…	['AI: The probability that nobody receives their own hat is given by the derangement formula, which is the number of derangements (permutations where no element appears in its original position) divided by the total number of permutations. The number of derangements of n elements is denoted by D(n) or !n, and can be calculated using the following recursive formula:\n\nD(n) = (n - 1) * (D(n - 1) +…	1850.9291434288025	[6, 4, 0, 0, 6, 5, 6, 6]	[6, 3, 1, 1, 6, 6, 5, 6]	5	hat-check_problem.html	{'instructgpt': 2, 'chatgpt': 1, 'chatgpt4': 3}	0	85c678dd-f192-4f72-beb8-9d4de6608764	PhD in mathematics	A few times total	Probability Theory	[10, 11, 13]
3	instructgpt	['User: I do not have the time to do this. I already invested more than an hour of my time.']	['AI: I understand that you are pressed for time. Can you provide me with the details of the problem so that I can help you solve it?']	61.01779246330261	[3]	[0]	MISSING	second_borel-cantelli_lemma.html	MISSING	1	85c678dd-f192-4f72-beb8-9d4de6608764	PhD in mathematics	A few times total	Probability Theory	[10, 11, 13]
4	chatgpt	['User: I do not have the time to talk to you, good bye.']	['AI: No problem, feel free to reach out if you need any assistance in the future. Have a great day!']	45.764567852020264	[3]	[0]	6	total_probability_theorem.html	MISSING	1	85c678dd-f192-4f72-beb8-9d4de6608764	PhD in mathematics	A few times total	Probability Theory	[10, 11, 13]
5	chatgpt4	['User: I only have a little time. Please outline the main idea of the proof of the following theorem, without giving a detailed proof.\n\nLet $n \\in \\mathbb{N}_{>0}$ be a strictly positive integer. Let $S$ be a finite set of cardinality $n$. Let $S^S$ be the set of all mappings from $S$ to itself. Let $\\mu (n)$ denote the arithmetic mean of the number of fixed points of all the mappings in $S…	['AI: The main idea of the proof is to use combinatorial arguments and the principle of inclusion-exclusion.\n\n1. First, note that there are $n^n$ possible mappings in $S^S$ since each of the $n$ elements in $S$ can be mapped to any of the $n$ elements in $S$.\n\n2. Let $F_k$ be the number of mappings in $S^S$ with exactly $k$ fixed points. We want to compute the sum of all fixed points for all …	3183.663012981415	[5]	[6]	4	mean_number_of_elements_fixed_by_self-map.html	MISSING	1	85c678dd-f192-4f72-beb8-9d4de6608764	PhD in mathematics	A few times total	Probability Theory	[10, 11, 13]
6	instructgpt	['User: Please suggest a set $S$ and two topologies $\\tau_1$ and $\\tau_2$ on $S$ such that $\\tau_1 \\cup \\tau_2$ is not a topology.', 'User: Correct, thank you.']	['AI: Let $S = \\{a, b, c\\}$ and let $\\tau_1 = \\{\\emptyset, \\{a\\}, \\{a, b\\}, S\\}$ and $\\tau_2 = \\{\\emptyset, \\{b\\}, \\{b, c\\}, S\\}$. Then $\\tau_1 \\cup \\tau_2 = \\{\\emptyset, \\{a\\}, \\{b\\}, \\{a, b\\}, \\{b, c\\}, S\\}$, which is not a topology since it does not contain the set $\\{a, c\\}$.', "AI: You're welcome!"]	266.3904345035553	[6, 6]	[6, 0]	6	union_of_topologies_is_not_necessarily_topology.html	{'instructgpt': 2, 'chatgpt': 3, 'chatgpt4': 1}	2	85c678dd-f192-4f72-beb8-9d4de6608764	PhD in mathematics	A few times total	Probability Theory	[10, 11, 13]
7	chatgpt	['User: Let $\\left( {X, \\tau}\\right)$ be a topological space.\nLet $S \\subseteq X$ be a subset of $X$.\nLet $\\tau_S$ denote the subspace topology on $S$.\nLet $x \\in S$ be an arbitrary point of $S$.\nLet $E \\subseteq S$.\n\nShow that $E$ is a neighborhood of $x$ in $\\left( {S, \\tau_S}\\right)$ if and only if there exists $D \\subseteq X$ such that $D$ is a neighborhood of $x$ in $X$ and …	['AI: First, suppose that $E$ is a neighborhood of $x$ in $\\left( {S, \\tau_S}\\right)$. By definition, there exists an open set $U \\subseteq S$ such that $x \\in U \\subseteq E$. Since $\\tau_S$ is the subspace topology on $S$, there exists an open set $V \\subseteq X$ such that $U = V \\cap S$. Thus, we have $x \\in V \\cap S \\subseteq D \\cap S$, where $D = V$ is an open set in $X$. Therefo…	16492.63595533371	[2, 2, 2, 2, 2, 2]	[3, 3, 3, 4, 3, 3]	6	neighborhood_in_topological_subspace.html	{'instructgpt': 2, 'chatgpt': 3, 'chatgpt4': 1}	2	85c678dd-f192-4f72-beb8-9d4de6608764	PhD in mathematics	A few times total	Probability Theory	[10, 11, 13]
8	chatgpt4	['User: We will first prove a lemma, let us call it Lemma 1.\n\nLemma 1: the intersection of any family of topologies on a set $S$ is again a topology on $S$.\n\nPlease provide a proof.', 'User: You last reponse was truncated, but let us assume you correctly proved Lemma 1. You may use it in subsequent proofs.\n\nNext we prove Lemma 2: given any subset $S \\subseteq P(X)$ of the powerset of $X$, …	["AI: Proof of Lemma 1:\n\nLet $\\mathcal{T}$ be a family of topologies on a set $S$. We want to show that the intersection of all topologies in $\\mathcal{T}$, denoted by $\\mathcal{T}' = \\bigcap_{T \\in \\mathcal{T}} T$, is also a topology on $S$. To prove this, we need to show that $\\mathcal{T}'$ satisfies the three axioms of a topology:\n\n1. $S$ and the empty set $\\emptyset$ are in $\\mat…	1625.0834817886353	[5, 5, 5, 5, 5, 5, 5, 5, 5]	[5, 6, 6, 6, 6, 6, 6, 6, 0]	6	existence_and_uniqueness_of_generated_topology.html	{'instructgpt': 2, 'chatgpt': 3, 'chatgpt4': 1}	2	85c678dd-f192-4f72-beb8-9d4de6608764	PhD in mathematics	A few times total	Probability Theory	[10, 11, 13]
0	instructgpt	['User: What is the abundancy index of a positive integer?', 'User: Let $n$ be a positive integer.\n\nLet ${\\sigma_1} (n)$ denote the divisor sum function of $n$.\n\nShow that\n$\\mathrm{} \\sum_{d \\backslash n} \\frac {1}{d} = \\frac {{\\sigma_1} (n)} {n}$\nwhere $\\dfrac {{\\sigma_1} (n)} {n}$ is the abundancy index of $n$.', 'User: I don\'t get the part after you say "Simplifying further". I…	['AI: The abundancy index of a positive integer is a measure of how abundant the number is. It is defined as the ratio of the sum of the divisors of the number to the number itself. For example, the abundancy index of 12 is 6/12 = 0.5.', 'AI: We can prove this statement by using the definition of the divisor sum function. \n\nLet $n$ be a positive integer. We can write the divisor sum function of…	162.66237807273865	[3, 3, 3, 3, 3]	[3, 3, 3, 3, 3]	0	sum_of_reciprocals_of_divisors_equals_abundancy_index.html	{'instructgpt': 2, 'chatgpt': 1, 'chatgpt4': 2}	0	889b592d-d3ea-4c74-a02a-1128c9264350	Masters degree in mathematics	Weekly	Probability Theory	[8]
1	chatgpt4	['User: Show that the equation:\n$1 + a^n = 2^m$\n\nhas no solutions in the integers for $n, m > 1$.', "User: I don't understand why you say that $k$ must be odd.", "User: I don't understand why you say that $1+(1+2nk)\\equiv 2nk$ mod 4.", "User: I don't understand why you say that $1+(1+2nk)\\equiv 2nk$ mod 4."]	['AI: Assume for the sake of contradiction that there exist integers $a, n, m$ such that $n, m > 1$ and $1 + a^n = 2^m$. We will show that this leads to a contradiction.\n\nFirst, note that $a$ must be odd, because if $a$ were even, then $a^n$ would also be even, and the left-hand side of the equation would be odd, while the right-hand side would be even. So let $a = 2k + 1$ for some integer $k$.…	501.6140925884247	[3, 3, 3, 3]	[3, 3, 3, 3]	MISSING	one_plus_perfect_power_is_not_power_of_two.html	{'instructgpt': 2, 'chatgpt': 1, 'chatgpt4': 2}	0	889b592d-d3ea-4c74-a02a-1128c9264350	Masters degree in mathematics	Weekly	Probability Theory	[8]
0	chatgpt	['User: What is the definition of a B-algebra?', 'User: I am interested in a B-algebra as a purely algebraic structure, not a vector space.', 'User: how does this relate to the following definition?\n$(X,\\circ)$ is a B-algebra if and only if $(X,\\circ)$ satisfies the B-algebra axioms:\n(AC) $\\forall x,y\\in X: x\\circ y\\in X$\n(A0) $\\exists 0\\in X$\n(A1) $\\forall x\\in X: x\\circ x=0$\n(A2…	['AI: A B-algebra is a type of algebraic structure that consists of a vector space over a field, together with a bilinear product operation that satisfies certain axioms. Specifically, a B-algebra is a triple (V, ·, [·, ·]), where V is a vector space over a field F, · is a scalar multiplication operation, and [·, ·] is a bilinear product operation that satisfies the following axioms:\n\n1. [x, y]…	708.4600594043732	[2, 3, 3, 3, 3]	[6, 4, 5, 2, 2]	MISSING	b-algebra_induces_group.html	{'instructgpt': 3, 'chatgpt': 1, 'chatgpt4': 2}	0	46569a37-c0a1-4256-8a5c-916ca5ea0b4b	Never studied for a math degree / not enrolled in math degree	Never	Algebra	[5]
0	instructgpt	['User: What is the definition of a contractible set in the context of topological vector spaces?', 'User: What is topological equivalence?', 'User: That sounds like there being a homeomorphism. But a contraction is not a homeomorphism?', 'User: Is a contractible set always non-empty?', 'User: And is a convex set always non-empty?']	['AI: A contractible set in the context of topological vector spaces is a set that is topologically equivalent to a single point. This means that the set can be continuously deformed into a single point without cutting or tearing the set.', 'AI: Topological equivalence is a relationship between two topological spaces that are considered to be the same from a topological perspective. This means th…	680.7692718505859	[4, 3, 4, 6, 2]	[5, 6, 6, 6, 2]	5	convex_set_is_contractible.html	{'instructgpt': 1, 'chatgpt': 3, 'chatgpt4': 2}	0	4c4d82d3-fe86-4ad9-9a1b-88bfc124b560	Masters degree in mathematics	Daily	Topology	[13]
1	chatgpt	['User: ', 'User: I forgot how to prove Banach-Tarski, can you help me?', 'User: The free group is generated by rotations about irrational angles?', 'User: What do the orbits of this group look like? Is there some kind of tree structure?', 'User: Closure in what sense?', 'User: But you told me the set was dense? So the closure is everything?', 'User: This is about the sphere surface, and I guess …	['AI: Great! How can I assist you today?', 'AI: The Banach-Tarski paradox is a theorem in set theory that states that a solid ball can be decomposed into a finite number of non-overlapping pieces, which can then be reassembled in a different way to yield two identical copies of the original ball. \n\nThe proof of the Banach-Tarski paradox is quite complex and requires a deep understanding of set …	708.3439388275146	[6, 4, 4, 3, 3, 2, 2]	[0, 5, 5, 4, 3, 3, 4]	3	banach-tarski_paradox.html	{'instructgpt': 1, 'chatgpt': 3, 'chatgpt4': 2}	0	4c4d82d3-fe86-4ad9-9a1b-88bfc124b560	Masters degree in mathematics	Daily	Topology	[13]
2	chatgpt4	['User: How is the topology generated by a collection of subsets defined?', "User: Isn't the intersection of the empty collection of sets the whole set, so why do you need to add the whole set at step 2?", 'User: Is the topology generated by a collection of subsets contained in any topology that contains those subsets?']	["AI: The topology generated by a collection of subsets, often called a subbasis or a basis, is defined as the collection of all possible open sets that can be formed using the given subsets. To be more precise, let's consider a set X and a collection of subsets S = {S_i} where i is an index. The topology T generated by S is the smallest topology on X that contains all the subsets in S.\n\nHere a…	348.5461401939392	[5, 5, 5]	[6, 6, 6]	5	existence_and_uniqueness_of_generated_topology.html	{'instructgpt': 1, 'chatgpt': 3, 'chatgpt4': 2}	0	4c4d82d3-fe86-4ad9-9a1b-88bfc124b560	Masters degree in mathematics	Daily	Topology	[13]
0	instructgpt	['User: Suppose G is a group. Is there always a permutation group on some set that is isomorphic to G?', 'User: So how would I prove that there is always such a permutation group?', 'User: How would I give a proof of this for an arbitrary group G?', 'User: Can you give a complete proof?']	['AI: Yes, there is always a permutation group on some set that is isomorphic to G. This is because of the fundamental theorem of homomorphisms, which states that any group homomorphism from G to a permutation group on some set is an isomorphism.', 'AI: To prove that there is always a permutation group on some set that is isomorphic to G, you would need to use the fundamental theorem of homomorph…	305.75987219810486	[1, 1, 1, 1]	[1, 1, 1, 1]	5	cayleys_representation_theorem_general_case.html	{'instructgpt': 3, 'chatgpt': 1, 'chatgpt4': 3}	0	a833a717-bae3-42ef-a987-af5203378529	PhD in mathematics	Daily	Group Theory	[4, 8]
1	chatgpt	['User: Can you remind me of the definition of a Hall group in Group Theory.', 'User: Sorry, I meant, can you remind me of the definition of a Hall subgroup of a group in Group Theory.', 'User: So if N was a Hall subgroup of G and also a normal subgroup how would I show that a complement H of N exists?', 'User: Is there a name for a group G that has subgroups N and H like this?', 'User: I thought…	['AI: Sure! A Hall group is a finite group that has a Hall subgroup of every possible order. In other words, a Hall subgroup of a group G is a subgroup whose order is relatively prime to the index of the subgroup in G. A Hall group is a group that has a Hall subgroup of every possible order.', 'AI: Of course! A Hall subgroup of a finite group G is a subgroup H such that the order of H is relative…	1122.2313549518585	[2, 4, 4, 5, 5]	[1, 3, 2, 6, 6]	3	schur-zassenhaus_theorem.html	{'instructgpt': 3, 'chatgpt': 1, 'chatgpt4': 3}	0	a833a717-bae3-42ef-a987-af5203378529	PhD in mathematics	Daily	Group Theory	[4, 8]
2	chatgpt4	['User: In the context of group theory, what is a B-algebra?', 'User: Suppose I have a B-algebra with operation \\circ and multiplication defined by a*b = a\\circ(0\\circ b). How would I show that (X, \\circ) is a group with inverse of x given by 0\\circ x?']	['AI: In the context of group theory, a B-algebra, also known as a Bernstein algebra or a B-group, is a specific type of algebraic structure that generalizes the concept of a group. A B-algebra consists of a set A, along with two binary operations, addition (+) and multiplication (·), and a unary operation, inverse (-), that satisfy the following axioms:\n\n1. (A, +) forms an abelian group, meani…	544.5364394187927	[1, 1]	[1, 1]	MISSING	b-algebra_induces_group.html	{'instructgpt': 3, 'chatgpt': 1, 'chatgpt4': 3}	0	a833a717-bae3-42ef-a987-af5203378529	PhD in mathematics	Daily	Group Theory	[4, 8]
