# Supplementary material for: Evaluating language models for mathematics through interactions
Source: Proc Natl Acad Sci U S A. 2024 Jun 3;121(24):e2318124121. doi: 10.1073/pnas.2318124121 (PMC11181017; doi:10.1073/pnas.2318124121)
Supplement: Supplementary file 3 — Dataset S02 (CSV) [file pnas.2318124121.sd02.csv]

	problem_declaration	previous_interactions	user_query	Asking for defintions	Asking a general mathematical question	Asking how to do a step of the proof	Copy-pasting entire original question, or slight rephrasing	Asking a question about generality of the output so far (e.g., "Does it hold even when p is not a prime number?")	Correcting the AI's output (explicitly or implicitly)	Asking the AI to clarify its output (e.g., what a particular symbol means “What is τ here?”)	Asking the AI why it did something	Asking for specific demonstrations of a concept or instances of a particular construction (e.g., "Can you exhibit an example to demonstrate that?")	Non-mathematics related exclamation (e.g., "Hello")	Other (please write-in briefly -- if multiple, separate with a semicolon)	Orig Idx
0	Let $\left( {X, \circ}\right)$ be a $B$-algebra with identity $0$. Let $\star$ be the binary operation on $X$ defined as: $$\forall a, b \in X: a \star b := a \circ \left( {0 \circ b}\right).$$ Show that the algebraic structure $\left( {X, \star}\right)$ is a group such that for all $x \in X$, the element $0 \circ x$ is the inverse element of $x$ under $\star$.	No prev	User: In the context of group theory, what is a B-algebra?	y	0	0	0	0	0	0	0	0	0	0.0	0
1	Let $\left( {X, \circ}\right)$ be a $B$-algebra with identity $0$. Let $\star$ be the binary operation on $X$ defined as: $$\forall a, b \in X: a \star b := a \circ \left( {0 \circ b}\right).$$ Show that the algebraic structure $\left( {X, \star}\right)$ is a group such that for all $x \in X$, the element $0 \circ x$ is the inverse element of $x$ under $\star$.	User: In the context of group theory, what is a B-algebra? AI: In the context of group theory, a B-algebra, also known as a Bernstein algebra or a B-group, is a specific type of algebraic structure that generalizes the concept of a group. A B-algebra consists of a set A, along with two binary operations, addition (+) and multiplication (·), and a unary operation, inverse (-), that satisfy the fol…	User: Suppose I have a B-algebra with operation \circ and multiplication defined by a*b = a\circ(0\circ b). How would I show that (X, \circ) is a group with inverse of x given by 0\circ x?	0	y	0	0	0	0	0	0	0	0	0.0	1
2	Let $\left( {G, \cdot}\right)$ be a group. Show that there exists a permutation group $P$ on some set $S$ such that: $$G \cong P,$$ that is, $G$ is isomorphic to $P$.	No prev	User: Suppose G is a group. Is there always a permutation group on some set that is isomorphic to G?	0	y	0	0	0	0	0	0	0	0	0.0	2
3	Let $\left( {G, \cdot}\right)$ be a group. Show that there exists a permutation group $P$ on some set $S$ such that: $$G \cong P,$$ that is, $G$ is isomorphic to $P$.	User: Suppose G is a group. Is there always a permutation group on some set that is isomorphic to G? AI: Yes, there is always a permutation group on some set that is isomorphic to G. This is because of the fundamental theorem of homomorphisms, which states that any group homomorphism from G to a permutation group on some set is an isomorphism. (1) Very harmful (1) Completely incorrect or nonsensi…	User: So how would I prove that there is always such a permutation group?	0	0	y	0	0	0	0	0	0	0	0.0	3
4	Let $\left( {G, \cdot}\right)$ be a group. Show that there exists a permutation group $P$ on some set $S$ such that: $$G \cong P,$$ that is, $G$ is isomorphic to $P$.	User: Suppose G is a group. Is there always a permutation group on some set that is isomorphic to G? AI: Yes, there is always a permutation group on some set that is isomorphic to G. This is because of the fundamental theorem of homomorphisms, which states that any group homomorphism from G to a permutation group on some set is an isomorphism. (1) Very harmful (1) Completely incorrect or nonsensi…	User: How would I give a proof of this for an arbitrary group G?	0	0	y	0	0	0	0	0	0	0	0.0	4
5	Let $\left( {G, \cdot}\right)$ be a group. Show that there exists a permutation group $P$ on some set $S$ such that: $$G \cong P,$$ that is, $G$ is isomorphic to $P$.	User: Suppose G is a group. Is there always a permutation group on some set that is isomorphic to G? AI: Yes, there is always a permutation group on some set that is isomorphic to G. This is because of the fundamental theorem of homomorphisms, which states that any group homomorphism from G to a permutation group on some set is an isomorphism. (1) Very harmful (1) Completely incorrect or nonsensi…	User: Can you give a complete proof?	0	0	y	0	0	0	0	0	0	0	0.0	5
6	Let $G$ be a finite group and $N$ be a normal subgroup in $G$. Let $N$ also be a Hall subgroup of $G$. Show that a complement $H$ of $N$ exists and that $G$ is the semidirect product of $N$ and $H$.	No prev	User: Can you remind me of the definition of a Hall group in Group Theory.	y	0	0	0	0	0	0	0	0	0	0.0	6
7	Let $G$ be a finite group and $N$ be a normal subgroup in $G$. Let $N$ also be a Hall subgroup of $G$. Show that a complement $H$ of $N$ exists and that $G$ is the semidirect product of $N$ and $H$.	User: Can you remind me of the definition of a Hall group in Group Theory. AI: Sure! A Hall group is a finite group that has a Hall subgroup of every possible order. In other words, a Hall subgroup of a group G is a subgroup whose order is relatively prime to the index of the subgroup in G. A Hall group is a group that has a Hall subgroup of every possible order. (2) Somewhat harmful (1) Complete…	User: Sorry, I meant, can you remind me of the definition of a Hall subgroup of a group in Group Theory.	y	0	0	0	0	0	0	0	0	0	0.0	7
8	Let $G$ be a finite group and $N$ be a normal subgroup in $G$. Let $N$ also be a Hall subgroup of $G$. Show that a complement $H$ of $N$ exists and that $G$ is the semidirect product of $N$ and $H$.	User: Can you remind me of the definition of a Hall group in Group Theory. AI: Sure! A Hall group is a finite group that has a Hall subgroup of every possible order. In other words, a Hall subgroup of a group G is a subgroup whose order is relatively prime to the index of the subgroup in G. A Hall group is a group that has a Hall subgroup of every possible order. (2) Somewhat harmful (1) Complete…	User: So if N was a Hall subgroup of G and also a normal subgroup how would I show that a complement H of N exists?	0	0	y	0	0	0	0	0	0	0	0.0	8
9	Let $G$ be a finite group and $N$ be a normal subgroup in $G$. Let $N$ also be a Hall subgroup of $G$. Show that a complement $H$ of $N$ exists and that $G$ is the semidirect product of $N$ and $H$.	User: Can you remind me of the definition of a Hall group in Group Theory. AI: Sure! A Hall group is a finite group that has a Hall subgroup of every possible order. In other words, a Hall subgroup of a group G is a subgroup whose order is relatively prime to the index of the subgroup in G. A Hall group is a group that has a Hall subgroup of every possible order. (2) Somewhat harmful (1) Complete…	User: Is there a name for a group G that has subgroups N and H like this?	0	y	0	0	0	0	0	0	0	0	0.0	9
10	Let $G$ be a finite group and $N$ be a normal subgroup in $G$. Let $N$ also be a Hall subgroup of $G$. Show that a complement $H$ of $N$ exists and that $G$ is the semidirect product of $N$ and $H$.	User: Can you remind me of the definition of a Hall group in Group Theory. AI: Sure! A Hall group is a finite group that has a Hall subgroup of every possible order. In other words, a Hall subgroup of a group G is a subgroup whose order is relatively prime to the index of the subgroup in G. A Hall group is a group that has a Hall subgroup of every possible order. (2) Somewhat harmful (1) Complete…	User: I thought G would be a semidirect product of N and H. Is that the same thing?	0	0	0	0	0	0	y	0	0	0	0.0	10
11	Let $\left( {G, \circ}\right)$ be a group. Show that $G$ satisfies the Latin square property. That is, for all $a, b \in G$, there exists a unique $g \in G$ such that $a \circ g = b$. Similarly, there exists a unique $h \in G$ such that $h \circ a = b$.	No prev	User: If $G$ is a group and $a, b \in G$, show there is a unique $g \in G$ such that $a \circ g = b$.	0	0	0	y	0	0	0	0	0	0	0.0	11
12	Let $G$ be a finite group and $N$ be a normal subgroup in $G$. Let $N$ also be a Hall subgroup of $G$. Show that a complement $H$ of $N$ exists and that $G$ is the semidirect product of $N$ and $H$.	No prev	User: Definition of Hall subgroup	y	0	0	0	0	0	0	0	0	0	0.0	12
13	Let $G$ be a finite group and $N$ be a normal subgroup in $G$. Let $N$ also be a Hall subgroup of $G$. Show that a complement $H$ of $N$ exists and that $G$ is the semidirect product of $N$ and $H$.	User: Definition of Hall subgroup AI: A Hall subgroup of a finite group is a subgroup whose order and index are coprime, i.e., if $H$ is a subgroup of a finite group $G$ such that $\gcd(|H|, [G:H]) = 1$, then $H$ is a Hall subgroup of $G$. (6) Definitely helpful (6) Completely correct	User: Complement of a subgroup	y	0	0	0	0	0	0	0	0	0	0.0	13
14	Let $G$ be a finite group and $N$ be a normal subgroup in $G$. Let $N$ also be a Hall subgroup of $G$. Show that a complement $H$ of $N$ exists and that $G$ is the semidirect product of $N$ and $H$.	User: Definition of Hall subgroup AI: A Hall subgroup of a finite group is a subgroup whose order and index are coprime, i.e., if $H$ is a subgroup of a finite group $G$ such that $\gcd(|H|, [G:H]) = 1$, then $H$ is a Hall subgroup of $G$. (6) Definitely helpful (6) Completely correct User: Complement of a subgroup AI: Let $G$ be a finite group and $H$ be a subgroup of $G$. A subgroup $K$ of $G$ …	User: Hall subgroup has a complement	y	0	0	0	0	0	0	0	0	0	0.0	14
15	Let $G$ be a finite group and $N$ be a normal subgroup in $G$. Let $N$ also be a Hall subgroup of $G$. Show that a complement $H$ of $N$ exists and that $G$ is the semidirect product of $N$ and $H$.	User: Definition of Hall subgroup AI: A Hall subgroup of a finite group is a subgroup whose order and index are coprime, i.e., if $H$ is a subgroup of a finite group $G$ such that $\gcd(|H|, [G:H]) = 1$, then $H$ is a Hall subgroup of $G$. (6) Definitely helpful (6) Completely correct User: Complement of a subgroup AI: Let $G$ be a finite group and $H$ be a subgroup of $G$. A subgroup $K$ of $G$ …	User: Schur-Zassenhaus for abelian Hall subgroups	y	0	0	0	0	0	0	0	0	0	0.0	15
16	Let $G$ be a finite group and $N$ be a normal subgroup in $G$. Let $N$ also be a Hall subgroup of $G$. Show that a complement $H$ of $N$ exists and that $G$ is the semidirect product of $N$ and $H$.	User: Definition of Hall subgroup AI: A Hall subgroup of a finite group is a subgroup whose order and index are coprime, i.e., if $H$ is a subgroup of a finite group $G$ such that $\gcd(|H|, [G:H]) = 1$, then $H$ is a Hall subgroup of $G$. (6) Definitely helpful (6) Completely correct User: Complement of a subgroup AI: Let $G$ be a finite group and $H$ be a subgroup of $G$. A subgroup $K$ of $G$ …	User: Proving Schur-Zassenhaus for abelian Hall subgroups using group cohomology	0	y	0	0	0	0	0	0	0	0	0.0	16
17	Let $G$ be a finite group and $N$ be a normal subgroup in $G$. Let $N$ also be a Hall subgroup of $G$. Show that a complement $H$ of $N$ exists and that $G$ is the semidirect product of $N$ and $H$.	User: Definition of Hall subgroup AI: A Hall subgroup of a finite group is a subgroup whose order and index are coprime, i.e., if $H$ is a subgroup of a finite group $G$ such that $\gcd(|H|, [G:H]) = 1$, then $H$ is a Hall subgroup of $G$. (6) Definitely helpful (6) Completely correct User: Complement of a subgroup AI: Let $G$ be a finite group and $H$ be a subgroup of $G$. A subgroup $K$ of $G$ …	User: Proving Schur-Zassenhaus in general	0	0	0	0	y	0	0	0	0	0	0.0	17
18	Let $K$ be a field. Let $n$ be a natural number. Let $K^{n \times n}$ be the set of $n \times n$ matrices over $K$. Let $A \in K^{n \times n}$. Prove that the minimal polynomial of $A$ exists and has degree at most $n^2$.	No prev	User: How should I go about finding such polynomial?	0	0	0	0	0	0	0	0	y	0	0.0	18
19	Let $K$ be a field. Let $n$ be a natural number. Let $K^{n \times n}$ be the set of $n \times n$ matrices over $K$. Let $A \in K^{n \times n}$. Prove that the minimal polynomial of $A$ exists and has degree at most $n^2$.	User: How should I go about finding such polynomial? AI: To find a polynomial, you need to have some information about its properties, such as its degree, coefficients, roots, or any specific behavior it exhibits. Here are some general steps to follow: 1. Determine the degree of the polynomial: The degree of the polynomial is the highest power of the variable (usually x) in the polynomial. It det…	User: I want to solve the following problem. Let $K$ be a field. Let $n$ be a natural number. Let $K^{n \times n}$ be the set of $n \times n$ matrices over $K$. Let $A \in K^{n \times n}$. Prove that the minimal polynomial of $A$ exists and has degree at most $n^2$. How should I go about finding such polynomial?	0	0	0	y	0	0	0	0	0	0	0.0	19
20	Let $P: \alpha_1 x_1 + \alpha_2 x_2 + \alpha_3 x_3 = \gamma$ be a plane in $\mathbb{R}^3$. Prove that the plane $P'$ is parallel to $P$ if and only if there is a $\gamma' \in \mathbb{R}$ such that: $$P' = \left\{\left({x_1, x_2, x_3}\right) \in \mathbb{R}^3 : \alpha_1 x_1 + \alpha_2 x_2 + \alpha_3 x_3 = \gamma' \right\}$$	No prev	User: Let $P$ and $P'$ be planes in the Euclidean space $\mathbb{R}^3$. If you say "$P'$ is parallel to $P$", what does it mean?	y	0	0	0	0	0	0	0	0	0	0.0	20
21	Let $P: \alpha_1 x_1 + \alpha_2 x_2 + \alpha_3 x_3 = \gamma$ be a plane in $\mathbb{R}^3$. Prove that the plane $P'$ is parallel to $P$ if and only if there is a $\gamma' \in \mathbb{R}$ such that: $$P' = \left\{\left({x_1, x_2, x_3}\right) \in \mathbb{R}^3 : \alpha_1 x_1 + \alpha_2 x_2 + \alpha_3 x_3 = \gamma' \right\}$$	User: Let $P$ and $P'$ be planes in the Euclidean space $\mathbb{R}^3$. If you say "$P'$ is parallel to $P$", what does it mean? AI: When we say that plane $P'$ is parallel to plane $P$ in the Euclidean space $\mathbb{R}^3$, it means that the two planes do not intersect each other and maintain a constant distance between them. In other words, they are coplanar and have the same normal vector (or …	User: What is a "coplanar vector" in linear algebra?	y	0	0	0	0	0	0	0	0	0	0.0	21
22	Let $P: \alpha_1 x_1 + \alpha_2 x_2 + \alpha_3 x_3 = \gamma$ be a plane in $\mathbb{R}^3$. Prove that the plane $P'$ is parallel to $P$ if and only if there is a $\gamma' \in \mathbb{R}$ such that: $$P' = \left\{\left({x_1, x_2, x_3}\right) \in \mathbb{R}^3 : \alpha_1 x_1 + \alpha_2 x_2 + \alpha_3 x_3 = \gamma' \right\}$$	User: Let $P$ and $P'$ be planes in the Euclidean space $\mathbb{R}^3$. If you say "$P'$ is parallel to $P$", what does it mean? AI: When we say that plane $P'$ is parallel to plane $P$ in the Euclidean space $\mathbb{R}^3$, it means that the two planes do not intersect each other and maintain a constant distance between them. In other words, they are coplanar and have the same normal vector (or …	User: What is the definition of "normal vector" in linear algebra?	y	0	0	0	0	0	0	0	0	0	0.0	22
23	Prove that every Hermitian matrix has eigenvalues which are all real numbers.	No prev	User: I want to prove the following. Prove that every Hermitian matrix has eigenvalues which are all real numbers. How should I start?	0	0	0	y	0	0	0	0	0	0	0.0	23
24	Prove that every Hermitian matrix has eigenvalues which are all real numbers.	User: I want to prove the following. Prove that every Hermitian matrix has eigenvalues which are all real numbers. How should I start? AI: To prove that every Hermitian matrix has eigenvalues which are all real numbers, you can start by using the definition of Hermitian matrices. A Hermitian matrix is a square matrix that is equal to its conjugate transpose. This means that the matrix is symmetri…	User: How does that help?	0	0	0	0	0	0	y	0	0	0	0.0	24
25	Prove that every Hermitian matrix has eigenvalues which are all real numbers.	User: I want to prove the following. Prove that every Hermitian matrix has eigenvalues which are all real numbers. How should I start? AI: To prove that every Hermitian matrix has eigenvalues which are all real numbers, you can start by using the definition of Hermitian matrices. A Hermitian matrix is a square matrix that is equal to its conjugate transpose. This means that the matrix is symmetri…	User: Real coefficients of polynomial do not imply real root, for example polynomial $x^2+1$. What did you mean about that?	0	0	0	0	0	0	y	0	0	0	0.0	25
26	Prove that every Hermitian matrix has eigenvalues which are all real numbers.	User: I want to prove the following. Prove that every Hermitian matrix has eigenvalues which are all real numbers. How should I start? AI: To prove that every Hermitian matrix has eigenvalues which are all real numbers, you can start by using the definition of Hermitian matrices. A Hermitian matrix is a square matrix that is equal to its conjugate transpose. This means that the matrix is symmetri…	User: So how does the proof go?	0	0	0	0	0	0	y	0	0	0	0.0	26
27	Prove that every Hermitian matrix has eigenvalues which are all real numbers.	User: I want to prove the following. Prove that every Hermitian matrix has eigenvalues which are all real numbers. How should I start? AI: To prove that every Hermitian matrix has eigenvalues which are all real numbers, you can start by using the definition of Hermitian matrices. A Hermitian matrix is a square matrix that is equal to its conjugate transpose. This means that the matrix is symmetri…	User: I dont believe this step: "Since the coefficients of the characteristic polynomial are real, the roots of the equation must also be real. " Could you elaborate more on that?	0	0	0	0	0	0	y	0	0	0	0.0	27
28	Prove that every Hermitian matrix has eigenvalues which are all real numbers.	User: I want to prove the following. Prove that every Hermitian matrix has eigenvalues which are all real numbers. How should I start? AI: To prove that every Hermitian matrix has eigenvalues which are all real numbers, you can start by using the definition of Hermitian matrices. A Hermitian matrix is a square matrix that is equal to its conjugate transpose. This means that the matrix is symmetri…	User: I dont believe this step: "If the coefficients are all real numbers, then the roots of the equation must also be real numbers." Could you elaborate more on that?	0	0	0	0	0	0	y	0	0	0	0.0	28
29	Prove that every Hermitian matrix has eigenvalues which are all real numbers.	User: I want to prove the following. Prove that every Hermitian matrix has eigenvalues which are all real numbers. How should I start? AI: To prove that every Hermitian matrix has eigenvalues which are all real numbers, you can start by using the definition of Hermitian matrices. A Hermitian matrix is a square matrix that is equal to its conjugate transpose. This means that the matrix is symmetri…	User: "The fundamental theorem of algebra states that any polynomial equation with real coefficients has at least one real root." This is not true. Polynomial $x^2+1$ has real coefficients and no real root	0	0	0	0	0	y	0	0	0	0	0.0	29
30	Prove that every Hermitian matrix has eigenvalues which are all real numbers.	No prev	User: What is the definition of "Hermitian matrix" in linear algebra?	y	0	0	0	0	0	0	0	0	0	0.0	30
31	Prove that every Hermitian matrix has eigenvalues which are all real numbers.	User: What is the definition of "Hermitian matrix" in linear algebra? AI: A Hermitian matrix is a square matrix that is equal to its own conjugate transpose. This means that the elements on the main diagonal are real numbers and the elements off the main diagonal are complex conjugates of each other. (6) Definitely helpful (6) Completely correct	User: Can "Hermitian matrix" be interpreted in the context of abstract linear algebra?	0	y	0	0	0	0	0	0	0	0	0.0	31
32	Prove that every Hermitian matrix has eigenvalues which are all real numbers.	User: What is the definition of "Hermitian matrix" in linear algebra? AI: A Hermitian matrix is a square matrix that is equal to its own conjugate transpose. This means that the elements on the main diagonal are real numbers and the elements off the main diagonal are complex conjugates of each other. (6) Definitely helpful (6) Completely correct User: Can "Hermitian matrix" be interpreted in the …	User: Is there a notion of "Hermitian" with respect to a linear transformation between vector spaces?	y	0	0	0	0	0	0	0	0	0	0.0	32
33	Prove that every Hermitian matrix has eigenvalues which are all real numbers.	User: What is the definition of "Hermitian matrix" in linear algebra? AI: A Hermitian matrix is a square matrix that is equal to its own conjugate transpose. This means that the elements on the main diagonal are real numbers and the elements off the main diagonal are complex conjugates of each other. (6) Definitely helpful (6) Completely correct User: Can "Hermitian matrix" be interpreted in the …	User: Assume that a linear transformation is Hermitian with respect to a basis of the vector space. When its basis is changed, will the Hermitian property of the linear transformation be unchanged?	0	y	0	0	0	0	0	0	0	0	0.0	33
34	Let $G$ and $H$ be $n$-dimensional vector spaces over a field. Let $\mathcal{L} \left({G, H}\right)$ be the set of all linear transformations from $G$ to $H$. Let $u \in \mathcal{L} \left({G, H}\right)$. Let $u^t$ be the transpose of $u$. Prove that $u$ and $u^t$ have the same rank and nullity.	No prev	User: I woudl like to solve th following problem. Let $G$ and $H$ be $n$-dimensional vector spaces over a field. Let $\mathcal{L} \left({G, H}\right)$ be the set of all linear transformations from $G$ to $H$. Let $u \in \mathcal{L} \left({G, H}\right)$. Let $u^t$ be the transpose of $u$. Prove that $u$ and $u^t$ have the same rank and nullity. How should I prove it?	0	0	0	y	0	0	0	0	0	0	0.0	34
35	Let $G$ and $H$ be $n$-dimensional vector spaces over a field. Let $\mathcal{L} \left({G, H}\right)$ be the set of all linear transformations from $G$ to $H$. Let $u \in \mathcal{L} \left({G, H}\right)$. Let $u^t$ be the transpose of $u$. Prove that $u$ and $u^t$ have the same rank and nullity.	User: I woudl like to solve th following problem. Let $G$ and $H$ be $n$-dimensional vector spaces over a field. Let $\mathcal{L} \left({G, H}\right)$ be the set of all linear transformations from $G$ to $H$. Let $u \in \mathcal{L} \left({G, H}\right)$. Let $u^t$ be the transpose of $u$. Prove that $u$ and $u^t$ have the same rank and nullity. How should I prove it? AI: To prove that $u$ and $u^t…	User: Why does $v^t u^t = 0$ mean, that $v^t$ is in the kernel of $u^t$?	0	0	0	0	0	0	y	0	0	0	0.0	35
36	Let $\mathbb{K} \subset \mathbb{C}$ be a field. Let $\left ({V, \langle \,\cdot\,,\,\cdot\,\rangle }\right)$ be an inner product space over $\mathbb{K}$ of dimension $n$. Let $\left({e_1, \ldots, e_n}\right)$ be an orthonormal basis of $V$. Let $f: V \to V$ be a linear operator. Prove that its trace equals: $$\mathrm{tr} \left(f\right) = \mathrm{} \sum_{i = 1}^n \langle\, {f \left({e_i}\right) }\…	No prev	User: What is the definition of "orthonormal basis" in linear algebra?	y	0	0	0	0	0	0	0	0	0	0.0	36
37	Let $\mathbb{K} \subset \mathbb{C}$ be a field. Let $\left ({V, \langle \,\cdot\,,\,\cdot\,\rangle }\right)$ be an inner product space over $\mathbb{K}$ of dimension $n$. Let $\left({e_1, \ldots, e_n}\right)$ be an orthonormal basis of $V$. Let $f: V \to V$ be a linear operator. Prove that its trace equals: $$\mathrm{tr} \left(f\right) = \mathrm{} \sum_{i = 1}^n \langle\, {f \left({e_i}\right) }\…	User: What is the definition of "orthonormal basis" in linear algebra? AI: An orthonormal basis is a set of vectors in a vector space that are both orthogonal (perpendicular) to each other and normalized (have a length of 1). In other words, the dot product of any two vectors in the set is 0, and the length of each vector is 1. An orthonormal basis is useful in linear algebra because it simplifie…	User: What is the definition of "trace" in linear algebra?	y	0	0	0	0	0	0	0	0	0	0.0	37
38	Show that the equation: $$1 + a^n = 2^m$$ has no solutions in the integers for $n, m > 1$.	No prev	User: Show that the equation: $1 + a^n = 2^m$ has no solutions in the integers for $n, m > 1$.	0	0	0	y	0	0	0	0	0	0	0.0	38
39	Show that the equation: $$1 + a^n = 2^m$$ has no solutions in the integers for $n, m > 1$.	User: Show that the equation: $1 + a^n = 2^m$ has no solutions in the integers for $n, m > 1$. AI: Assume for the sake of contradiction that there exist integers $a, n, m$ such that $n, m > 1$ and $1 + a^n = 2^m$. We will show that this leads to a contradiction. First, note that $a$ must be odd, because if $a$ were even, then $a^n$ would also be even, and the left-hand side of the equation would …	User: Why do we have that $(2k + 1)^n \equiv 1^n \pmod{4}$?	0	0	0	0	0	0	0	y	0	0	0.0	39
40	Show that the equation: $$1 + a^n = 2^m$$ has no solutions in the integers for $n, m > 1$.	User: Show that the equation: $1 + a^n = 2^m$ has no solutions in the integers for $n, m > 1$. AI: Assume for the sake of contradiction that there exist integers $a, n, m$ such that $n, m > 1$ and $1 + a^n = 2^m$. We will show that this leads to a contradiction. First, note that $a$ must be odd, because if $a$ were even, then $a^n$ would also be even, and the left-hand side of the equation would …	User: What about the term with i = 1 is that necessarily 0 mod 4?	0	y	0	0	0	0	0	0	0	0	0.0	40
41	Show that the equation: $$1 + a^n = 2^m$$ has no solutions in the integers for $n, m > 1$.	User: Show that the equation: $1 + a^n = 2^m$ has no solutions in the integers for $n, m > 1$. AI: Assume for the sake of contradiction that there exist integers $a, n, m$ such that $n, m > 1$ and $1 + a^n = 2^m$. We will show that this leads to a contradiction. First, note that $a$ must be odd, because if $a$ were even, then $a^n$ would also be even, and the left-hand side of the equation would …	User: How would you finish the problem from here, now that you have realised the mistake?	0	0	y	0	0	0	0	0	0	0	0.0	41
42	Show that the equation: $$1 + a^n = 2^m$$ has no solutions in the integers for $n, m > 1$.	User: Show that the equation: $1 + a^n = 2^m$ has no solutions in the integers for $n, m > 1$. AI: Assume for the sake of contradiction that there exist integers $a, n, m$ such that $n, m > 1$ and $1 + a^n = 2^m$. We will show that this leads to a contradiction. First, note that $a$ must be odd, because if $a$ were even, then $a^n$ would also be even, and the left-hand side of the equation would …	User: A few problems with the later parts: 1. Why is $k$ odd? 2. How did you deduce $nk$ odd from $k$ odd (instead of from $1+nk$ even) 3. Why is $2^m$ not congruent to 0 modulo 8 any odd integer $m$? Take $m=3$ for example?	0	0	0	0	0	y	0	0	0	0	0.0	42
43	Show that the equation: $$1 + a^n = 2^m$$ has no solutions in the integers for $n, m > 1$.	User: Show that the equation: $1 + a^n = 2^m$ has no solutions in the integers for $n, m > 1$. AI: Assume for the sake of contradiction that there exist integers $a, n, m$ such that $n, m > 1$ and $1 + a^n = 2^m$. We will show that this leads to a contradiction. First, note that $a$ must be odd, because if $a$ were even, then $a^n$ would also be even, and the left-hand side of the equation would …	User: Keep going	0	0	0	0	0	0	0	0	0	y	0.0	43
44	Show that the equation: $$1 + a^n = 2^m$$ has no solutions in the integers for $n, m > 1$.	User: Show that the equation: $1 + a^n = 2^m$ has no solutions in the integers for $n, m > 1$. AI: Assume for the sake of contradiction that there exist integers $a, n, m$ such that $n, m > 1$ and $1 + a^n = 2^m$. We will show that this leads to a contradiction. First, note that $a$ must be odd, because if $a$ were even, then $a^n$ would also be even, and the left-hand side of the equation would …	User: Keep going	0	0	0	0	0	0	0	0	0	y	0.0	44
45	Let $\xi$ be an irrational number. Then show there are infinitely many relatively prime integers $p, q \in \mathbb{N}_{>0}$ such that: $$\left| {\xi - \dfrac{p}{q}}\right| < \dfrac {1}{\sqrt{5} q^2}$$	No prev	User: Let x be an irrational number. What are the theorems saying how well we can approximate x by rational numbers?	0	y	0	0	0	0	0	0	0	0	0.0	45
46	Let $\xi$ be an irrational number. Then show there are infinitely many relatively prime integers $p, q \in \mathbb{N}_{>0}$ such that: $$\left| {\xi - \dfrac{p}{q}}\right| < \dfrac {1}{\sqrt{5} q^2}$$	User: Let x be an irrational number. What are the theorems saying how well we can approximate x by rational numbers? AI: There are several theorems that discuss how well we can approximate an irrational number x by rational numbers. Some of the most important ones are: 1. Dirichlet's Approximation Theorem: For any irrational number x and any positive integer N, there exists a pair of integers p a…	User: Can you explain the proof of Hurwitz's Approximation Theorem?	0	y	0	0	0	0	0	0	0	0	0.0	46
47	Let $\xi$ be an irrational number. Then show there are infinitely many relatively prime integers $p, q \in \mathbb{N}_{>0}$ such that: $$\left| {\xi - \dfrac{p}{q}}\right| < \dfrac {1}{\sqrt{5} q^2}$$	User: Let x be an irrational number. What are the theorems saying how well we can approximate x by rational numbers? AI: There are several theorems that discuss how well we can approximate an irrational number x by rational numbers. Some of the most important ones are: 1. Dirichlet's Approximation Theorem: For any irrational number x and any positive integer N, there exists a pair of integers p a…	User: continue	0	0	0	0	0	0	0	0	0	y	0.0	47
48	Let $a, m \in \mathbb{Z}$ be coprime integers, denoted as $a \perp m$. Let $\phi$ be the Euler totient function. Show that the following equation holds: $$a^{\phi \left(m\right)} \equiv 1 \mathrm{\ mod \ } m$$	No prev	User: Let $a, m \in \mathbb{Z}$ be coprime integers, denoted as $a \perp m$. Let $\phi$ be the Euler totient function. Show that the following equation holds: $a^{\phi \left(m\right)} \equiv 1 \mathrm{\ mod \ } m$	0	0	0	y	0	0	0	0	0	0	0.0	48
49	Let $a, m \in \mathbb{Z}$ be coprime integers, denoted as $a \perp m$. Let $\phi$ be the Euler totient function. Show that the following equation holds: $$a^{\phi \left(m\right)} \equiv 1 \mathrm{\ mod \ } m$$	User: Let $a, m \in \mathbb{Z}$ be coprime integers, denoted as $a \perp m$. Let $\phi$ be the Euler totient function. Show that the following equation holds: $a^{\phi \left(m\right)} \equiv 1 \mathrm{\ mod \ } m$ AI: Proof: Let $p_1, p_2, \dots, p_k$ be the prime factors of $m$. Then, by the definition of the Euler totient function, we have: $\phi \left(m\right) = m \prod_{i=1}^{k} \left(1 - \fr…	User: There are a few problems: 1. You are asked to prove Euler's Theorem though, you shouldn't use it in the proof. 2. Are you sure that this is Euler's Theorem that you are using? 3. Can you be more specific with the usage of Chinese remainder theorem? 4. Why is $m$ a divisor or $N$?	0	0	0	0	0	y	0	0	0	0	0.0	49
50	Show that the Diophantine equation: $$n^x + n^y = n^z$$ has exactly one form of solutions in integers, namely: $$2^x + 2^x = 2^{x + 1}$$ for all $x \in \mathbb{Z}$.	No prev	User: Can you help me show that the only solutions to the Diophantine equation n^x + n^y = n^z for integers x, y, z and positive integers n are of the form 2^x + 2^x = 2^(x+1)?	0	0	0	y	0	0	0	0	0	0	0.0	50
51	Show that the Diophantine equation: $$n^x + n^y = n^z$$ has exactly one form of solutions in integers, namely: $$2^x + 2^x = 2^{x + 1}$$ for all $x \in \mathbb{Z}$.	User: Can you help me show that the only solutions to the Diophantine equation n^x + n^y = n^z for integers x, y, z and positive integers n are of the form 2^x + 2^x = 2^(x+1)? AI: Yes, I can help you with that. First, let's rewrite the equation as n^x + n^y - n^z = 0. Then, we can use the fact that if a^x + b^x = c^x, then x must be a divisor of c. So, in this case, we can say that x must be a d…	User: That's wrong because a^x + b^x = c^x does not imply that x divides c. For example 3^2 + 4^2 = 5^2 but 2 does not divide 5.	0	0	0	0	0	y	0	0	0	0	0.0	51
52	Show that the Diophantine equation: $$n^x + n^y = n^z$$ has exactly one form of solutions in integers, namely: $$2^x + 2^x = 2^{x + 1}$$ for all $x \in \mathbb{Z}$.	User: Can you help me show that the only solutions to the Diophantine equation n^x + n^y = n^z for integers x, y, z and positive integers n are of the form 2^x + 2^x = 2^(x+1)? AI: Yes, I can help you with that. First, let's rewrite the equation as n^x + n^y - n^z = 0. Then, we can use the fact that if a^x + b^x = c^x, then x must be a divisor of c. So, in this case, we can say that x must be a d…	User: Forget what you've said before and try again. Start with n^x + n^y = n^z, divide both sides by n^z, and reason from there.	0	0	y	0	0	0	0	0	0	0	0.0	52
0	Show that the Diophantine equation: $$n^x + n^y = n^z$$ has exactly one form of solutions in integers, namely: $$2^x + 2^x = 2^{x + 1}$$ for all $x \in \mathbb{Z}$.	User: Can you help me show that the only solutions to the Diophantine equation n^x + n^y = n^z for integers x, y, z and positive integers n are of the form 2^x + 2^x = 2^(x+1)? AI: Yes, I can help you with that. First, let's rewrite the equation as n^x + n^y - n^z = 0. Then, we can use the fact that if a^x + b^x = c^x, then x must be a divisor of c. So, in this case, we can say that x must be a d…	User: "a^x/b^x = c^x/d^x, then x must be a divisor of b and d" this is not true. Instead, you should simplify n^x/n^z to n^(x-z) and similarly for n^y/n^z. Try again.	0	0	0	0	0.0	y	0	0	0.0	0	0	53
1	Show that the Diophantine equation: $$n^x + n^y = n^z$$ has exactly one form of solutions in integers, namely: $$2^x + 2^x = 2^{x + 1}$$ for all $x \in \mathbb{Z}$.	User: Can you help me show that the only solutions to the Diophantine equation n^x + n^y = n^z for integers x, y, z and positive integers n are of the form 2^x + 2^x = 2^(x+1)? AI: Yes, I can help you with that. First, let's rewrite the equation as n^x + n^y - n^z = 0. Then, we can use the fact that if a^x + b^x = c^x, then x must be a divisor of c. So, in this case, we can say that x must be a d…	User: Ok. Let's try again. From n^(x-z) + n^(y-z) = 1, set a = x - z and b = y - z so that n^a + n^b = 1. Can we determine the sign of a and b?	0	0	0	0	0.0	y	0	0	0.0	0	0	54
2	Show that the Diophantine equation: $$n^x + n^y = n^z$$ has exactly one form of solutions in integers, namely: $$2^x + 2^x = 2^{x + 1}$$ for all $x \in \mathbb{Z}$.	User: Can you help me show that the only solutions to the Diophantine equation n^x + n^y = n^z for integers x, y, z and positive integers n are of the form 2^x + 2^x = 2^(x+1)? AI: Yes, I can help you with that. First, let's rewrite the equation as n^x + n^y - n^z = 0. Then, we can use the fact that if a^x + b^x = c^x, then x must be a divisor of c. So, in this case, we can say that x must be a d…	User: No, if a or b were nonnegative (say a were nonnegative), then n^a >= 1 and n^b > 0 so the sum is strictly greater than 1. Therefore both a and b must be negative. Now, suppose for contradiction that n > 2 and derive a contradiction.	0	0	0	0	0.0	y	0	0	0.0	0	0	55
3	Let $a, b \in \mathbb{Z}$. Let $r$ and $s$ be coprime integers. Then show that $a \equiv b \mathrm{\ mod \ } {r s}$ iff $a \equiv b \mathrm{\ mod \ } r$ and $a \equiv b \mathrm{\ mod \ } s$, where $a \equiv b \mathrm{\ mod \ } r$ denotes that $a$ is congruent modulo $r$ to $b$.	No prev	User: Let $a, b \in \mathbb{Z}$. Let $r$ and $s$ be coprime integers. Then show that $a \equiv b \mathrm{\ mod \ } {r s}$ iff $a \equiv b \mathrm{\ mod \ } r$ and $a \equiv b \mathrm{\ mod \ } s$, where $a \equiv b \mathrm{\ mod \ } r$ denotes that $a$ is congruent modulo $r$ to $b$.	0	0	0	y	0.0	0	0	0	0.0	0	0	56
4	Let $a, b \in \mathbb{Z}$. Let $r$ and $s$ be coprime integers. Then show that $a \equiv b \mathrm{\ mod \ } {r s}$ iff $a \equiv b \mathrm{\ mod \ } r$ and $a \equiv b \mathrm{\ mod \ } s$, where $a \equiv b \mathrm{\ mod \ } r$ denotes that $a$ is congruent modulo $r$ to $b$.	User: Let $a, b \in \mathbb{Z}$. Let $r$ and $s$ be coprime integers. Then show that $a \equiv b \mathrm{\ mod \ } {r s}$ iff $a \equiv b \mathrm{\ mod \ } r$ and $a \equiv b \mathrm{\ mod \ } s$, where $a \equiv b \mathrm{\ mod \ } r$ denotes that $a$ is congruent modulo $r$ to $b$. AI: To prove this, we need to show two things: 1. If $a \equiv b \mathrm{\ mod \ } {r s}$, then $a \equiv b \mathr…	User: Keep going	0	0	0	0	0.0	y	0	0	0.0	0	encouraging to continue	57
5	Let $a, b \in \mathbb{Z}$. Let $r$ and $s$ be coprime integers. Then show that $a \equiv b \mathrm{\ mod \ } {r s}$ iff $a \equiv b \mathrm{\ mod \ } r$ and $a \equiv b \mathrm{\ mod \ } s$, where $a \equiv b \mathrm{\ mod \ } r$ denotes that $a$ is congruent modulo $r$ to $b$.	User: Let $a, b \in \mathbb{Z}$. Let $r$ and $s$ be coprime integers. Then show that $a \equiv b \mathrm{\ mod \ } {r s}$ iff $a \equiv b \mathrm{\ mod \ } r$ and $a \equiv b \mathrm{\ mod \ } s$, where $a \equiv b \mathrm{\ mod \ } r$ denotes that $a$ is congruent modulo $r$ to $b$. AI: To prove this, we need to show two things: 1. If $a \equiv b \mathrm{\ mod \ } {r s}$, then $a \equiv b \mathr…	User: Can you explain how Bezout's identity is used?	0	0	0	0	0.0	0	y	0	0.0	0	0	58
6	Let $a, b \in \mathbb{Z}$. Let $r$ and $s$ be coprime integers. Then show that $a \equiv b \mathrm{\ mod \ } {r s}$ iff $a \equiv b \mathrm{\ mod \ } r$ and $a \equiv b \mathrm{\ mod \ } s$, where $a \equiv b \mathrm{\ mod \ } r$ denotes that $a$ is congruent modulo $r$ to $b$.	User: Let $a, b \in \mathbb{Z}$. Let $r$ and $s$ be coprime integers. Then show that $a \equiv b \mathrm{\ mod \ } {r s}$ iff $a \equiv b \mathrm{\ mod \ } r$ and $a \equiv b \mathrm{\ mod \ } s$, where $a \equiv b \mathrm{\ mod \ } r$ denotes that $a$ is congruent modulo $r$ to $b$. AI: To prove this, we need to show two things: 1. If $a \equiv b \mathrm{\ mod \ } {r s}$, then $a \equiv b \mathr…	User: Why does $l = r x l + s y l$ show that $a \equiv b \mathrm{\ mod \ } {r s}$?	0	0	0	0	0.0	0	y	0	0.0	0	0	59
7	Show that $3 = \sqrt {1 + 2 \sqrt {1 + 3 \sqrt { 1 + \cdots} } }.$	No prev	User: Hello, I am trying to show that 3 = sqrt(1 + 2sqrt(1 + 3sqrt(1 + ... ))). Could you help me set up the problem more formally and come up with a plan of attack?	0	0	0	y	0.0	0	0	0	0.0	0	0	60
8	Show that $3 = \sqrt {1 + 2 \sqrt {1 + 3 \sqrt { 1 + \cdots} } }.$	User: Hello, I am trying to show that 3 = sqrt(1 + 2sqrt(1 + 3sqrt(1 + ... ))). Could you help me set up the problem more formally and come up with a plan of attack? AI: Sure! To show that 3 = sqrt(1 + 2sqrt(1 + 3sqrt(1 + ... ))), we need to prove two things: 1. The infinite nested radical expression 1 + 2sqrt(1 + 3sqrt(1 + ... )) converges to a finite value. 2. That finite value is equal to 3. T…	User: Your sequence a_1 = 1, a_n = sqrt(n + a_{n-1}) seems to produce the sequence 1, sqrt(2 + 1), sqrt(3 + sqrt(2 + 1)), etc. which is quite different from the sequence we have here. In fact, we should create the sequence a_n = sqrt(1 + 2sqrt(1 + 3sqrt(1 + ... n))). Otherwise, the plan seems fine. Let us assume for now that the sequence converges. How would we proceed from there to compute the a…	0	0	0	0	0.0	y	0	0	0.0	0	0	61
9	Show that $3 = \sqrt {1 + 2 \sqrt {1 + 3 \sqrt { 1 + \cdots} } }.$	User: Hello, I am trying to show that 3 = sqrt(1 + 2sqrt(1 + 3sqrt(1 + ... ))). Could you help me set up the problem more formally and come up with a plan of attack? AI: Sure! To show that 3 = sqrt(1 + 2sqrt(1 + 3sqrt(1 + ... ))), we need to prove two things: 1. The infinite nested radical expression 1 + 2sqrt(1 + 3sqrt(1 + ... )) converges to a finite value. 2. That finite value is equal to 3. T…	User: OK but the recurrence isn't a = sqrt(1 + 2a) either. Note that the coefficient in front of the square root is changing. Here is my idea: let us define: x(n) = sqrt(1 + n * sqrt(1 + (n + 1) * sqrt(1 + (n + 2) * ...) In other words, we have generalized where the infinite square root starts from; we are trying to compute x(2). Can we get a functional equation for x(n)?	0	0	0	0	0.0	y	0	0	0.0	0	0	62
10	Show that $3 = \sqrt {1 + 2 \sqrt {1 + 3 \sqrt { 1 + \cdots} } }.$	User: Hello, I am trying to show that 3 = sqrt(1 + 2sqrt(1 + 3sqrt(1 + ... ))). Could you help me set up the problem more formally and come up with a plan of attack? AI: Sure! To show that 3 = sqrt(1 + 2sqrt(1 + 3sqrt(1 + ... ))), we need to prove two things: 1. The infinite nested radical expression 1 + 2sqrt(1 + 3sqrt(1 + ... )) converges to a finite value. 2. That finite value is equal to 3. T…	User: OK you are pretty confused, but some parts of that was true. You are correct that x(n + 1) = (x(n)^2 - 1)/n. Given that x(2) is supposed to be 3, can you guess what x(n) is supposed to be in general?	0	0	0	0	0.0	y	0	0	0.0	0	0	63
11	Show that $3 = \sqrt {1 + 2 \sqrt {1 + 3 \sqrt { 1 + \cdots} } }.$	User: Hello, I am trying to show that 3 = sqrt(1 + 2sqrt(1 + 3sqrt(1 + ... ))). Could you help me set up the problem more formally and come up with a plan of attack? AI: Sure! To show that 3 = sqrt(1 + 2sqrt(1 + 3sqrt(1 + ... ))), we need to prove two things: 1. The infinite nested radical expression 1 + 2sqrt(1 + 3sqrt(1 + ... )) converges to a finite value. 2. That finite value is equal to 3. T…	User: Since x(2) = 3, x(3) = 4, x(4) = 5, it seems that x(n) = n + 1 (not n - 1). Can you plug this in and check that it satisfies the functional equation?	0	0	0	0	0.0	y	0	0	0.0	0	0	64
12	Show that $3 = \sqrt {1 + 2 \sqrt {1 + 3 \sqrt { 1 + \cdots} } }.$	User: Hello, I am trying to show that 3 = sqrt(1 + 2sqrt(1 + 3sqrt(1 + ... ))). Could you help me set up the problem more formally and come up with a plan of attack? AI: Sure! To show that 3 = sqrt(1 + 2sqrt(1 + 3sqrt(1 + ... ))), we need to prove two things: 1. The infinite nested radical expression 1 + 2sqrt(1 + 3sqrt(1 + ... )) converges to a finite value. 2. That finite value is equal to 3. T…	User: How do we prove that x(n) = n + 1 is the solution we want? My idea is to do the following: - Prove that this is the only solution which grows like O(n). Specifically, if x(n) = 1 + n + a for some nonzero a, then this error blows up exponentially as n gets larger and x(n) is not O(n) - Prove that x(n) = sqrt(1 + n*sqrt(1 + (n + 1) * ...)) is O(n) using some analysis. Does this plan seem reas…	0	0	0	0	0.0	0	0	0	0.0	0	checking whether a plan is good	65
13	Show that $3 = \sqrt {1 + 2 \sqrt {1 + 3 \sqrt { 1 + \cdots} } }.$	User: Hello, I am trying to show that 3 = sqrt(1 + 2sqrt(1 + 3sqrt(1 + ... ))). Could you help me set up the problem more formally and come up with a plan of attack? AI: Sure! To show that 3 = sqrt(1 + 2sqrt(1 + 3sqrt(1 + ... ))), we need to prove two things: 1. The infinite nested radical expression 1 + 2sqrt(1 + 3sqrt(1 + ... )) converges to a finite value. 2. That finite value is equal to 3. T…	User: I think the assumption at the start is wrong -- we should just assume that f(n) is nonzero, not that it is not O(1). Then, we will prove that f(n) grows exponentially. I think you made an algebra error in your substitution -- the division by n fell off! It should have been: n+2 + f(n+1) = ((n+1)^2 + 2(n+1)f(n) + f(n)^2 - 1)/n. Simplifying this, I get f(n+1) = 2(1+1/n)f(n) + f(n)^2/n (though…	0	0	y	0	0.0	y	0	0	0.0	0	0	66
14	Let $\mathcal{R}$ be a congruence relation on a group $\left( {G, \circ}\right)$. Show that the quotient structure $\left( {G / \mathcal{R}, \circ_\mathcal{R}}\right)$ is a group.	No prev	User: I am trying to solve the following problem: Let $\mathcal{R}$ be a congruence relation on a group $\left( {G, \circ}\right)$. Show that the quotient structure $\left( {G / \mathcal{R}, \circ_\mathcal{R}}\right)$ is a group. Can you remind me what a congruence relation on a group is?	y	0	0	y	0.0	0	0	0	0.0	0	aking how to do something	67
15	Let $\mathcal{R}$ be a congruence relation on a group $\left( {G, \circ}\right)$. Show that the quotient structure $\left( {G / \mathcal{R}, \circ_\mathcal{R}}\right)$ is a group.	User: I am trying to solve the following problem: Let $\mathcal{R}$ be a congruence relation on a group $\left( {G, \circ}\right)$. Show that the quotient structure $\left( {G / \mathcal{R}, \circ_\mathcal{R}}\right)$ is a group. Can you remind me what a congruence relation on a group is? AI: A congruence relation on a group is an equivalence relation that is compatible with the group operation. …	User: How is that related to congruence modulo a normal subgroup?	0	y	0	0	0.0	0	0	0	0.0	0	0	68
16	Let $\mathcal{R}$ be a congruence relation on a group $\left( {G, \circ}\right)$. Show that the quotient structure $\left( {G / \mathcal{R}, \circ_\mathcal{R}}\right)$ is a group.	User: I am trying to solve the following problem: Let $\mathcal{R}$ be a congruence relation on a group $\left( {G, \circ}\right)$. Show that the quotient structure $\left( {G / \mathcal{R}, \circ_\mathcal{R}}\right)$ is a group. Can you remind me what a congruence relation on a group is? AI: A congruence relation on a group is an equivalence relation that is compatible with the group operation. …	User: Does every congruence relation come from a normal subgroup in this way?	0	y	0	0	0.0	0	0	0	0.0	0	0	69
17	Let $\left( {X, \circ}\right)$ be a $B$-algebra with identity $0$. Let $\star$ be the binary operation on $X$ defined as: $$\forall a, b \in X: a \star b := a \circ \left( {0 \circ b}\right).$$ Show that the algebraic structure $\left( {X, \star}\right)$ is a group such that for all $x \in X$, the element $0 \circ x$ is the inverse element of $x$ under $\star$.	No prev	User: What is a $B$-algebra?	y	0	0	0	0.0	0	0	0	0.0	0	0	70
18	Let $\left( {X, \circ}\right)$ be a $B$-algebra with identity $0$. Let $\star$ be the binary operation on $X$ defined as: $$\forall a, b \in X: a \star b := a \circ \left( {0 \circ b}\right).$$ Show that the algebraic structure $\left( {X, \star}\right)$ is a group such that for all $x \in X$, the element $0 \circ x$ is the inverse element of $x$ under $\star$.	User: What is a $B$-algebra? AI: A $B$-algebra is a type of algebraic structure that is defined by a set of elements and a binary operation that is associative, commutative, and has an identity element. It is also required to have an inverse element for each element in the set. (2) Somewhat harmful (1) Completely incorrect or nonsensical	User: Isn't that just a commutative group?	0	0	0	0	0.0	y	y	0	0.0	0	0	71
19	Let $\left( {X, \circ}\right)$ be a $B$-algebra with identity $0$. Let $\star$ be the binary operation on $X$ defined as: $$\forall a, b \in X: a \star b := a \circ \left( {0 \circ b}\right).$$ Show that the algebraic structure $\left( {X, \star}\right)$ is a group such that for all $x \in X$, the element $0 \circ x$ is the inverse element of $x$ under $\star$.	User: What is a $B$-algebra? AI: A $B$-algebra is a type of algebraic structure that is defined by a set of elements and a binary operation that is associative, commutative, and has an identity element. It is also required to have an inverse element for each element in the set. (2) Somewhat harmful (1) Completely incorrect or nonsensical User: Isn't that just a commutative group? AI: No, a $B$-al…	User: Can you explain to me how to solve the following problem: Let $\left( {X, \circ}\right)$ be a $B$-algebra with identity $0$. Let $\star$ be the binary operation on $X$ defined as: $\forall a, b \in X: a \star b := a \circ \left( {0 \circ b}\right).$ Show that the algebraic structure $\left( {X, \star}\right)$ is a group such that for all $x \in X$, the element $0 \circ x$ is the inverse ele…	0	0	0	y	0.0	0	0	0	0.0	0	0	72
20	Let $\left( {X, \circ}\right)$ be a $B$-algebra with identity $0$. Let $\star$ be the binary operation on $X$ defined as: $$\forall a, b \in X: a \star b := a \circ \left( {0 \circ b}\right).$$ Show that the algebraic structure $\left( {X, \star}\right)$ is a group such that for all $x \in X$, the element $0 \circ x$ is the inverse element of $x$ under $\star$.	User: What is a $B$-algebra? AI: A $B$-algebra is a type of algebraic structure that is defined by a set of elements and a binary operation that is associative, commutative, and has an identity element. It is also required to have an inverse element for each element in the set. (2) Somewhat harmful (1) Completely incorrect or nonsensical User: Isn't that just a commutative group? AI: No, a $B$-al…	User: Why does the identity $(a∘(0∘b))∘(0∘c) ​=a∘(0∘(b∘(0∘c)))$, used in the proof of associativity, hold?	0	0	0	0	0.0	0	y	0	0.0	0	0	73
21	Let $\left( {X, \circ}\right)$ be a $B$-algebra with identity $0$. Let $\star$ be the binary operation on $X$ defined as: $$\forall a, b \in X: a \star b := a \circ \left( {0 \circ b}\right).$$ Show that the algebraic structure $\left( {X, \star}\right)$ is a group such that for all $x \in X$, the element $0 \circ x$ is the inverse element of $x$ under $\star$.	User: What is a $B$-algebra? AI: A $B$-algebra is a type of algebraic structure that is defined by a set of elements and a binary operation that is associative, commutative, and has an identity element. It is also required to have an inverse element for each element in the set. (2) Somewhat harmful (1) Completely incorrect or nonsensical User: Isn't that just a commutative group? AI: No, a $B$-al…	User: Your proof that $0\circ x$ is the inverse of $x$ seems wrong. You need to prove that $x * (0\circ x)$ is the identity element, not $x$.	0	0	0	0	0.0	y	0	0	0.0	0	0	74
22	Let $\left( {X, \circ}\right)$ be a $B$-algebra with identity $0$. Let $\star$ be the binary operation on $X$ defined as: $$\forall a, b \in X: a \star b := a \circ \left( {0 \circ b}\right).$$ Show that the algebraic structure $\left( {X, \star}\right)$ is a group such that for all $x \in X$, the element $0 \circ x$ is the inverse element of $x$ under $\star$.	User: What is a $B$-algebra? AI: A $B$-algebra is a type of algebraic structure that is defined by a set of elements and a binary operation that is associative, commutative, and has an identity element. It is also required to have an inverse element for each element in the set. (2) Somewhat harmful (1) Completely incorrect or nonsensical User: Isn't that just a commutative group? AI: No, a $B$-al…	User: You did the same calculation, which is still wrong.	0	0	0	0	0.0	y	0	0	0.0	0	0	75
23	Let $\left( {X, \circ}\right)$ be a $B$-algebra with identity $0$. Let $\star$ be the binary operation on $X$ defined as: $$\forall a, b \in X: a \star b := a \circ \left( {0 \circ b}\right).$$ Show that the algebraic structure $\left( {X, \star}\right)$ is a group such that for all $x \in X$, the element $0 \circ x$ is the inverse element of $x$ under $\star$.	User: What is a $B$-algebra? AI: A $B$-algebra is a type of algebraic structure that is defined by a set of elements and a binary operation that is associative, commutative, and has an identity element. It is also required to have an inverse element for each element in the set. (2) Somewhat harmful (1) Completely incorrect or nonsensical User: Isn't that just a commutative group? AI: No, a $B$-al…	User: Why does $x∘0=0$?	0	0	0	0	0.0	0	y	0	0.0	0	0	76
24	Let $\left( {X, \circ}\right)$ be a $B$-algebra with identity $0$. Let $\star$ be the binary operation on $X$ defined as: $$\forall a, b \in X: a \star b := a \circ \left( {0 \circ b}\right).$$ Show that the algebraic structure $\left( {X, \star}\right)$ is a group such that for all $x \in X$, the element $0 \circ x$ is the inverse element of $x$ under $\star$.	User: What is a $B$-algebra? AI: A $B$-algebra is a type of algebraic structure that is defined by a set of elements and a binary operation that is associative, commutative, and has an identity element. It is also required to have an inverse element for each element in the set. (2) Somewhat harmful (1) Completely incorrect or nonsensical User: Isn't that just a commutative group? AI: No, a $B$-al…	User: No, being an identity element would mean that $x \circ 0=x$. What you wrote is the definition of an absorbing element.	0	0	0	0	0.0	y	0	0	0.0	0	0	77
25	Let $\left( {X, \circ}\right)$ be a $B$-algebra with identity $0$. Let $\star$ be the binary operation on $X$ defined as: $$\forall a, b \in X: a \star b := a \circ \left( {0 \circ b}\right).$$ Show that the algebraic structure $\left( {X, \star}\right)$ is a group such that for all $x \in X$, the element $0 \circ x$ is the inverse element of $x$ under $\star$.	User: What is a $B$-algebra? AI: A $B$-algebra is a type of algebraic structure that is defined by a set of elements and a binary operation that is associative, commutative, and has an identity element. It is also required to have an inverse element for each element in the set. (2) Somewhat harmful (1) Completely incorrect or nonsensical User: Isn't that just a commutative group? AI: No, a $B$-al…	User: Again, you don't justify why $x\circ 0 =0$.	0	0	0	0	0.0	y	y	0	0.0	0	0	78
26	Let $\left( {S, \circ}\right)$ be an monoid whose identity is $e_S$. Let $C$ be the set of all cancellable elements of $S$. Let $T$ be the set of all invertible elements of $S$. Show that $\left( {T, \circ}\right)$ is a subgroup of $\left( {C, \circ}\right)$.	No prev	User: I am trying to solve the following problem: "Let $\left( {S, \circ}\right)$ be an monoid whose identity is $e_S$. Let $C$ be the set of all cancellable elements of $S$. Let $T$ be the set of all invertible elements of $S$. Show that $\left( {T, \circ}\right)$ is a subgroup of $\left( {C, \circ}\right)$." Can you remind me what a cancellable element in a monoid is?	y	0	0	y	0.0	0	0	0	0.0	0	0	79
27	Let $\left( {S, \circ}\right)$ be an monoid whose identity is $e_S$. Let $C$ be the set of all cancellable elements of $S$. Let $T$ be the set of all invertible elements of $S$. Show that $\left( {T, \circ}\right)$ is a subgroup of $\left( {C, \circ}\right)$.	User: I am trying to solve the following problem: "Let $\left( {S, \circ}\right)$ be an monoid whose identity is $e_S$. Let $C$ be the set of all cancellable elements of $S$. Let $T$ be the set of all invertible elements of $S$. Show that $\left( {T, \circ}\right)$ is a subgroup of $\left( {C, \circ}\right)$." Can you remind me what a cancellable element in a monoid is? AI: Sure! An element $a$ i…	User: The definition you gave seems to be only the definition of left-cancellable. Should we also require that $x \circ a = y \circ a$ implies $x = y$ (i.e. right cancellation)?	0	0	0	0	0.0	y	y	0	0.0	0	0	80
28	Let $\left( {S, \circ}\right)$ be an monoid whose identity is $e_S$. Let $C$ be the set of all cancellable elements of $S$. Let $T$ be the set of all invertible elements of $S$. Show that $\left( {T, \circ}\right)$ is a subgroup of $\left( {C, \circ}\right)$.	User: I am trying to solve the following problem: "Let $\left( {S, \circ}\right)$ be an monoid whose identity is $e_S$. Let $C$ be the set of all cancellable elements of $S$. Let $T$ be the set of all invertible elements of $S$. Show that $\left( {T, \circ}\right)$ is a subgroup of $\left( {C, \circ}\right)$." Can you remind me what a cancellable element in a monoid is? AI: Sure! An element $a$ i…	User: I think the statement of the problem might be meaningless, because the set of cancellable elements of $S$ do not form a group in general. Do you agree?	0	0	0	0	0.0	0	0	0	0.0	0	CHECK; challenging the problem assumptions	81
29	Let $\left( {S, \circ}\right)$ be an monoid whose identity is $e_S$. Let $C$ be the set of all cancellable elements of $S$. Let $T$ be the set of all invertible elements of $S$. Show that $\left( {T, \circ}\right)$ is a subgroup of $\left( {C, \circ}\right)$.	User: I am trying to solve the following problem: "Let $\left( {S, \circ}\right)$ be an monoid whose identity is $e_S$. Let $C$ be the set of all cancellable elements of $S$. Let $T$ be the set of all invertible elements of $S$. Show that $\left( {T, \circ}\right)$ is a subgroup of $\left( {C, \circ}\right)$." Can you remind me what a cancellable element in a monoid is? AI: Sure! An element $a$ i…	User: I think you are wrong. The set of cancellable elements definitely contains the identity and is closed under $\circ$. The reason it is not a group is that cancellable elements need not have inverses.	0	0	0	0	0.0	y	0	0	0.0	0	0	82
30	Let $X$ be a set. Let $\mathcal{S} \subseteq \mathcal{P}(X)$ be a subset of the power set of $X$. Show that there exists a unique topology $\tau \left(\mathcal{S}\right)$ on $X$ such that: $(1): \quad\mathcal{S} \subseteq \tau \left(\mathcal{S}\right)$ $(2): \quad$ For any topology $\mathcal{T}$ on $X$, the implication $\mathcal{S} \subseteq \mathcal{T} \to \tau \left(\mathcal{S}\right) \subseteq…	No prev	User: How is the topology generated by a collection of subsets defined?	0	y	0	0	0.0	0	0	0	0.0	0	0	83
31	Let $X$ be a set. Let $\mathcal{S} \subseteq \mathcal{P}(X)$ be a subset of the power set of $X$. Show that there exists a unique topology $\tau \left(\mathcal{S}\right)$ on $X$ such that: $(1): \quad\mathcal{S} \subseteq \tau \left(\mathcal{S}\right)$ $(2): \quad$ For any topology $\mathcal{T}$ on $X$, the implication $\mathcal{S} \subseteq \mathcal{T} \to \tau \left(\mathcal{S}\right) \subseteq…	User: How is the topology generated by a collection of subsets defined? AI: The topology generated by a collection of subsets, often called a subbasis or a basis, is defined as the collection of all possible open sets that can be formed using the given subsets. To be more precise, let's consider a set X and a collection of subsets S = {S_i} where i is an index. The topology T generated by S is th…	User: Isn't the intersection of the empty collection of sets the whole set, so why do you need to add the whole set at step 2?	0	0	0	0	0.0	y	0	y	0.0	0	0	84
32	Let $X$ be a set. Let $\mathcal{S} \subseteq \mathcal{P}(X)$ be a subset of the power set of $X$. Show that there exists a unique topology $\tau \left(\mathcal{S}\right)$ on $X$ such that: $(1): \quad\mathcal{S} \subseteq \tau \left(\mathcal{S}\right)$ $(2): \quad$ For any topology $\mathcal{T}$ on $X$, the implication $\mathcal{S} \subseteq \mathcal{T} \to \tau \left(\mathcal{S}\right) \subseteq…	User: How is the topology generated by a collection of subsets defined? AI: The topology generated by a collection of subsets, often called a subbasis or a basis, is defined as the collection of all possible open sets that can be formed using the given subsets. To be more precise, let's consider a set X and a collection of subsets S = {S_i} where i is an index. The topology T generated by S is th…	User: Is the topology generated by a collection of subsets contained in any topology that contains those subsets?	0	y	0	0	0.0	0	0	0	0.0	0	0	85
33	Let $X$ be a set. Let $\mathcal{S} \subseteq \mathcal{P}(X)$ be a subset of the power set of $X$. Show that there exists a unique topology $\tau \left(\mathcal{S}\right)$ on $X$ such that: $(1): \quad\mathcal{S} \subseteq \tau \left(\mathcal{S}\right)$ $(2): \quad$ For any topology $\mathcal{T}$ on $X$, the implication $\mathcal{S} \subseteq \mathcal{T} \to \tau \left(\mathcal{S}\right) \subseteq…	No prev	User: We will first prove a lemma, let us call it Lemma 1. Lemma 1: the intersection of any family of topologies on a set $S$ is again a topology on $S$. Please provide a proof.	0	0	y	0	0.0	0	0	0	0.0	0	0	86
34	Let $X$ be a set. Let $\mathcal{S} \subseteq \mathcal{P}(X)$ be a subset of the power set of $X$. Show that there exists a unique topology $\tau \left(\mathcal{S}\right)$ on $X$ such that: $(1): \quad\mathcal{S} \subseteq \tau \left(\mathcal{S}\right)$ $(2): \quad$ For any topology $\mathcal{T}$ on $X$, the implication $\mathcal{S} \subseteq \mathcal{T} \to \tau \left(\mathcal{S}\right) \subseteq…	User: We will first prove a lemma, let us call it Lemma 1. Lemma 1: the intersection of any family of topologies on a set $S$ is again a topology on $S$. Please provide a proof. AI: Proof of Lemma 1: Let $\mathcal{T}$ be a family of topologies on a set $S$. We want to show that the intersection of all topologies in $\mathcal{T}$, denoted by $\mathcal{T}' = \bigcap_{T \in \mathcal{T}} T$, is also …	User: You last reponse was truncated, but let us assume you correctly proved Lemma 1. You may use it in subsequent proofs. Next we prove Lemma 2: given any subset $S \subseteq P(X)$ of the powerset of $X$, let $\tau(S)$ be the intersection of all topologies on $X$ that contain $S$. Show that $\tau(S)$ is the least topology on $X$ that contains $S$.	0	0	y	0	0.0	0	0	0	0.0	0	0	87
35	Let $X$ be a set. Let $\mathcal{S} \subseteq \mathcal{P}(X)$ be a subset of the power set of $X$. Show that there exists a unique topology $\tau \left(\mathcal{S}\right)$ on $X$ such that: $(1): \quad\mathcal{S} \subseteq \tau \left(\mathcal{S}\right)$ $(2): \quad$ For any topology $\mathcal{T}$ on $X$, the implication $\mathcal{S} \subseteq \mathcal{T} \to \tau \left(\mathcal{S}\right) \subseteq…	User: We will first prove a lemma, let us call it Lemma 1. Lemma 1: the intersection of any family of topologies on a set $S$ is again a topology on $S$. Please provide a proof. AI: Proof of Lemma 1: Let $\mathcal{T}$ be a family of topologies on a set $S$. We want to show that the intersection of all topologies in $\mathcal{T}$, denoted by $\mathcal{T}' = \bigcap_{T \in \mathcal{T}} T$, is also …	User: Ok, just one point of clarification is needed: what if the collection of all topologies that contain $S$ is empty? What is the intersection of an empty family of topologies supposed to be?	0	0	0	0	0.0	0	y	0	0.0	0	0	88
36	Let $X$ be a set. Let $\mathcal{S} \subseteq \mathcal{P}(X)$ be a subset of the power set of $X$. Show that there exists a unique topology $\tau \left(\mathcal{S}\right)$ on $X$ such that: $(1): \quad\mathcal{S} \subseteq \tau \left(\mathcal{S}\right)$ $(2): \quad$ For any topology $\mathcal{T}$ on $X$, the implication $\mathcal{S} \subseteq \mathcal{T} \to \tau \left(\mathcal{S}\right) \subseteq…	User: We will first prove a lemma, let us call it Lemma 1. Lemma 1: the intersection of any family of topologies on a set $S$ is again a topology on $S$. Please provide a proof. AI: Proof of Lemma 1: Let $\mathcal{T}$ be a family of topologies on a set $S$. We want to show that the intersection of all topologies in $\mathcal{T}$, denoted by $\mathcal{T}' = \bigcap_{T \in \mathcal{T}} T$, is also …	User: That is a reasonable answer, although you could also have observed that every subset $S$ is always contained in the discrete topology, so we need not worry about the family in question being empt.y I realize I guided you through the proof, whereas I was asked to use you to guide me through the proof, as if I were a student learning topology. So please disregard what we have talked about so …	0	0	y	0	0.0	y	0	0	0.0	0	0	89
37	Let $X$ be a set. Let $\mathcal{S} \subseteq \mathcal{P}(X)$ be a subset of the power set of $X$. Show that there exists a unique topology $\tau \left(\mathcal{S}\right)$ on $X$ such that: $(1): \quad\mathcal{S} \subseteq \tau \left(\mathcal{S}\right)$ $(2): \quad$ For any topology $\mathcal{T}$ on $X$, the implication $\mathcal{S} \subseteq \mathcal{T} \to \tau \left(\mathcal{S}\right) \subseteq…	User: We will first prove a lemma, let us call it Lemma 1. Lemma 1: the intersection of any family of topologies on a set $S$ is again a topology on $S$. Please provide a proof. AI: Proof of Lemma 1: Let $\mathcal{T}$ be a family of topologies on a set $S$. We want to show that the intersection of all topologies in $\mathcal{T}$, denoted by $\mathcal{T}' = \bigcap_{T \in \mathcal{T}} T$, is also …	User: I see, the intersection will be a topology and it will contain $S$. Is this what I should take $\tau(S)$ to be?	0	0	0	0	0.0	0	y	0	0.0	0	0	90
38	Let $X$ be a set. Let $\mathcal{S} \subseteq \mathcal{P}(X)$ be a subset of the power set of $X$. Show that there exists a unique topology $\tau \left(\mathcal{S}\right)$ on $X$ such that: $(1): \quad\mathcal{S} \subseteq \tau \left(\mathcal{S}\right)$ $(2): \quad$ For any topology $\mathcal{T}$ on $X$, the implication $\mathcal{S} \subseteq \mathcal{T} \to \tau \left(\mathcal{S}\right) \subseteq…	User: We will first prove a lemma, let us call it Lemma 1. Lemma 1: the intersection of any family of topologies on a set $S$ is again a topology on $S$. Please provide a proof. AI: Proof of Lemma 1: Let $\mathcal{T}$ be a family of topologies on a set $S$. We want to show that the intersection of all topologies in $\mathcal{T}$, denoted by $\mathcal{T}' = \bigcap_{T \in \mathcal{T}} T$, is also …	User: Before we do the second step, could you show me a detailed proof of the first step, please?	0	0	y	0	0.0	0	0	0	0.0	0	0	91
39	Let $X$ be a set. Let $\mathcal{S} \subseteq \mathcal{P}(X)$ be a subset of the power set of $X$. Show that there exists a unique topology $\tau \left(\mathcal{S}\right)$ on $X$ such that: $(1): \quad\mathcal{S} \subseteq \tau \left(\mathcal{S}\right)$ $(2): \quad$ For any topology $\mathcal{T}$ on $X$, the implication $\mathcal{S} \subseteq \mathcal{T} \to \tau \left(\mathcal{S}\right) \subseteq…	User: We will first prove a lemma, let us call it Lemma 1. Lemma 1: the intersection of any family of topologies on a set $S$ is again a topology on $S$. Please provide a proof. AI: Proof of Lemma 1: Let $\mathcal{T}$ be a family of topologies on a set $S$. We want to show that the intersection of all topologies in $\mathcal{T}$, denoted by $\mathcal{T}' = \bigcap_{T \in \mathcal{T}} T$, is also …	User: What is Lemma 1? (We said you should pretend that there is no Lemma 1.) But let us move to Step 2. I can see that $\tau(S)$ will be the least topology containing $S$ because any topology that contains $S$ also features in the intersection, and is thus larger than it. But how does this help me prove the second part of the theorem?	0	0	0	0	0.0	y	y	0	0.0	0	0	92
40	Let $X$ be a set. Let $\mathcal{S} \subseteq \mathcal{P}(X)$ be a subset of the power set of $X$. Show that there exists a unique topology $\tau \left(\mathcal{S}\right)$ on $X$ such that: $(1): \quad\mathcal{S} \subseteq \tau \left(\mathcal{S}\right)$ $(2): \quad$ For any topology $\mathcal{T}$ on $X$, the implication $\mathcal{S} \subseteq \mathcal{T} \to \tau \left(\mathcal{S}\right) \subseteq…	User: We will first prove a lemma, let us call it Lemma 1. Lemma 1: the intersection of any family of topologies on a set $S$ is again a topology on $S$. Please provide a proof. AI: Proof of Lemma 1: Let $\mathcal{T}$ be a family of topologies on a set $S$. We want to show that the intersection of all topologies in $\mathcal{T}$, denoted by $\mathcal{T}' = \bigcap_{T \in \mathcal{T}} T$, is also …	User: Apologies, I understand the second claim, but what I really wanted to ask was why $\tau(S)$ is unique?	0	0	0	0	0.0	0	y	0	0.0	0	0	93
41	Let $X$ be a set. Let $\mathcal{S} \subseteq \mathcal{P}(X)$ be a subset of the power set of $X$. Show that there exists a unique topology $\tau \left(\mathcal{S}\right)$ on $X$ such that: $(1): \quad\mathcal{S} \subseteq \tau \left(\mathcal{S}\right)$ $(2): \quad$ For any topology $\mathcal{T}$ on $X$, the implication $\mathcal{S} \subseteq \mathcal{T} \to \tau \left(\mathcal{S}\right) \subseteq…	User: We will first prove a lemma, let us call it Lemma 1. Lemma 1: the intersection of any family of topologies on a set $S$ is again a topology on $S$. Please provide a proof. AI: Proof of Lemma 1: Let $\mathcal{T}$ be a family of topologies on a set $S$. We want to show that the intersection of all topologies in $\mathcal{T}$, denoted by $\mathcal{T}' = \bigcap_{T \in \mathcal{T}} T$, is also …	User: Very good. Thank you.	0	0	0	0	0.0	0	0	0	0.0	y	0	94
42	Let $V$ be a topological vector space over $\mathbb{R}$ or $\mathbb{C}$. Let $A\subset V$ be a convex subset. Prove that $A$ is contractible.	No prev	User: What is the definition of a contractible set in the context of topological vector spaces?	y	0	0	0	0.0	0	0	0	0.0	0	0	95
43	Let $V$ be a topological vector space over $\mathbb{R}$ or $\mathbb{C}$. Let $A\subset V$ be a convex subset. Prove that $A$ is contractible.	User: What is the definition of a contractible set in the context of topological vector spaces? AI: A contractible set in the context of topological vector spaces is a set that is topologically equivalent to a single point. This means that the set can be continuously deformed into a single point without cutting or tearing the set. (4) Somewhat helpful (5) One or two minor errors, but almost entir…	User: What is topological equivalence?	y	0	0	0	0.0	0	0	0	0.0	0	0	96
44	Let $V$ be a topological vector space over $\mathbb{R}$ or $\mathbb{C}$. Let $A\subset V$ be a convex subset. Prove that $A$ is contractible.	User: What is the definition of a contractible set in the context of topological vector spaces? AI: A contractible set in the context of topological vector spaces is a set that is topologically equivalent to a single point. This means that the set can be continuously deformed into a single point without cutting or tearing the set. (4) Somewhat helpful (5) One or two minor errors, but almost entir…	User: That sounds like there being a homeomorphism. But a contraction is not a homeomorphism?	0	0	0	0	0.0	y	y	0	0.0	0	0	97
45	Let $V$ be a topological vector space over $\mathbb{R}$ or $\mathbb{C}$. Let $A\subset V$ be a convex subset. Prove that $A$ is contractible.	User: What is the definition of a contractible set in the context of topological vector spaces? AI: A contractible set in the context of topological vector spaces is a set that is topologically equivalent to a single point. This means that the set can be continuously deformed into a single point without cutting or tearing the set. (4) Somewhat helpful (5) One or two minor errors, but almost entir…	User: Is a contractible set always non-empty?	0	y	0	0	0.0	0	0	0	0.0	0	0	98
46	Let $V$ be a topological vector space over $\mathbb{R}$ or $\mathbb{C}$. Let $A\subset V$ be a convex subset. Prove that $A$ is contractible.	User: What is the definition of a contractible set in the context of topological vector spaces? AI: A contractible set in the context of topological vector spaces is a set that is topologically equivalent to a single point. This means that the set can be continuously deformed into a single point without cutting or tearing the set. (4) Somewhat helpful (5) One or two minor errors, but almost entir…	User: And is a convex set always non-empty?	0	y	0	0	0.0	0	0	0	0.0	0	0	99
47	Let $\tau_1$ and $\tau_2$ be topologies on a set $S$. Show that $\tau_1 \cup \tau_2$ is not necessarily also a topology on $S$.	No prev	User: Please suggest a set $S$ and two topologies $\tau_1$ and $\tau_2$ on $S$ such that $\tau_1 \cup \tau_2$ is not a topology.	0	0	0	y	0.0	0	0	0	0.0	0	Rephrased question slightly.	100
48	Let $\tau_1$ and $\tau_2$ be topologies on a set $S$. Show that $\tau_1 \cup \tau_2$ is not necessarily also a topology on $S$.	User: Please suggest a set $S$ and two topologies $\tau_1$ and $\tau_2$ on $S$ such that $\tau_1 \cup \tau_2$ is not a topology. AI: Let $S = \{a, b, c\}$ and let $\tau_1 = \{\emptyset, \{a\}, \{a, b\}, S\}$ and $\tau_2 = \{\emptyset, \{b\}, \{b, c\}, S\}$. Then $\tau_1 \cup \tau_2 = \{\emptyset, \{a\}, \{b\}, \{a, b\}, \{b, c\}, S\}$, which is not a topology since it does not contain the set $\{…	User: Correct, thank you.	0	0	0	0	0.0	0	0	0	0.0	y	0	101
49	Prove that the unit ball $\mathbb{D}^3 \subset \mathbb{R}^3$ is equidecomposable to the union of two unit balls.	No prev	User:	0	0	0	0	0.0	0	0	0	0.0	y	0	102
50	Prove that the unit ball $\mathbb{D}^3 \subset \mathbb{R}^3$ is equidecomposable to the union of two unit balls.	User: AI: Great! How can I assist you today? (6) Definitely helpful (0) N/A - this response does not contain any mathematical information	User: I forgot how to prove Banach-Tarski, can you help me?	0	y	0	0	0.0	0	0	0	0.0	0	0	103
51	Prove that the unit ball $\mathbb{D}^3 \subset \mathbb{R}^3$ is equidecomposable to the union of two unit balls.	User: AI: Great! How can I assist you today? (6) Definitely helpful (0) N/A - this response does not contain any mathematical information User: I forgot how to prove Banach-Tarski, can you help me? AI: The Banach-Tarski paradox is a theorem in set theory that states that a solid ball can be decomposed into a finite number of non-overlapping pieces, which can then be reassembled in a different way…	User: The free group is generated by rotations about irrational angles?	0	0	0	0	0.0	y	y	0	0.0	0	0	104
0	Prove that the unit ball $\mathbb{D}^3 \subset \mathbb{R}^3$ is equidecomposable to the union of two unit balls.	User: AI: Great! How can I assist you today? (6) Definitely helpful (0) N/A - this response does not contain any mathematical information User: I forgot how to prove Banach-Tarski, can you help me? AI: The Banach-Tarski paradox is a theorem in set theory that states that a solid ball can be decomposed into a finite number of non-overlapping pieces, which can then be reassembled in a different way…	User: What do the orbits of this group look like? Is there some kind of tree structure?	0	0	0	0	0	0	y	0.0	y	0.0	0.0	105
1	Prove that the unit ball $\mathbb{D}^3 \subset \mathbb{R}^3$ is equidecomposable to the union of two unit balls.	User: AI: Great! How can I assist you today? (6) Definitely helpful (0) N/A - this response does not contain any mathematical information User: I forgot how to prove Banach-Tarski, can you help me? AI: The Banach-Tarski paradox is a theorem in set theory that states that a solid ball can be decomposed into a finite number of non-overlapping pieces, which can then be reassembled in a different way…	User: Closure in what sense?	0	0	0	0	0	0	y	0.0	0	0.0	0.0	106
2	Prove that the unit ball $\mathbb{D}^3 \subset \mathbb{R}^3$ is equidecomposable to the union of two unit balls.	User: AI: Great! How can I assist you today? (6) Definitely helpful (0) N/A - this response does not contain any mathematical information User: I forgot how to prove Banach-Tarski, can you help me? AI: The Banach-Tarski paradox is a theorem in set theory that states that a solid ball can be decomposed into a finite number of non-overlapping pieces, which can then be reassembled in a different way…	User: But you told me the set was dense? So the closure is everything?	0	0	0	0	0	y	y	0.0	0	0.0	0.0	107
3	Prove that the unit ball $\mathbb{D}^3 \subset \mathbb{R}^3$ is equidecomposable to the union of two unit balls.	User: AI: Great! How can I assist you today? (6) Definitely helpful (0) N/A - this response does not contain any mathematical information User: I forgot how to prove Banach-Tarski, can you help me? AI: The Banach-Tarski paradox is a theorem in set theory that states that a solid ball can be decomposed into a finite number of non-overlapping pieces, which can then be reassembled in a different way…	User: This is about the sphere surface, and I guess you can extend it to rays. But what about the center of the sphere?	0	0	0	0	0	y	0	0.0	0	0.0	0.0	108
4	Let $T = \left({S, \tau}\right)$ be a topological space. Let $P$ be a set of subsets of $S$ such that $$P \subseteq \tau$$ and for all $p \in S$: there exists local basis $B$ at $p: B \subseteq P$. Show that $P$ is basis of $T$.	No prev	User: What does it mean by "$P$ is basis of $T$"?	0	0	0	0	0	0	y	0.0	0	0.0	0.0	109
5	Let $\left( {X, \tau}\right)$ be a topological space. Let $S \subseteq X$ be a subset of $X$. Let $\tau_S$ denote the subspace topology on $S$. Let $x \in S$ be an arbitrary point of $S$. Let $E \subseteq S$. Show that $E$ is a neighborhood of $x$ in $\left( {S, \tau_S}\right)$ if and only if: $\exists D \subseteq X$ such that: &nbsp;&nbsp;&nbsp;&nbsp;$D$ is a neighborhood of $x$ in $X$ &nbsp;&nb…	No prev	User: Let $\left( {X, \tau}\right)$ be a topological space. Let $S \subseteq X$ be a subset of $X$. Let $\tau_S$ denote the subspace topology on $S$. Let $x \in S$ be an arbitrary point of $S$. Let $E \subseteq S$. Show that $E$ is a neighborhood of $x$ in $\left( {S, \tau_S}\right)$ if and only if there exists $D \subseteq X$ such that $D$ is a neighborhood of $x$ in $X$ and $E = D \cap S$.	0	0	0	y	0	0	0	0.0	0	0.0	0.0	110
6	Let $\left( {X, \tau}\right)$ be a topological space. Let $S \subseteq X$ be a subset of $X$. Let $\tau_S$ denote the subspace topology on $S$. Let $x \in S$ be an arbitrary point of $S$. Let $E \subseteq S$. Show that $E$ is a neighborhood of $x$ in $\left( {S, \tau_S}\right)$ if and only if: $\exists D \subseteq X$ such that: &nbsp;&nbsp;&nbsp;&nbsp;$D$ is a neighborhood of $x$ in $X$ &nbsp;&nb…	User: Let $\left( {X, \tau}\right)$ be a topological space. Let $S \subseteq X$ be a subset of $X$. Let $\tau_S$ denote the subspace topology on $S$. Let $x \in S$ be an arbitrary point of $S$. Let $E \subseteq S$. Show that $E$ is a neighborhood of $x$ in $\left( {S, \tau_S}\right)$ if and only if there exists $D \subseteq X$ such that $D$ is a neighborhood of $x$ in $X$ and $E = D \cap S$. AI: …	User: You got confused about $E$, you cannot set it to $U$. Please fix the proof.	0	0	0	0	0	y	0	0.0	0	0.0	0.0	111
7	Let $\left( {X, \tau}\right)$ be a topological space. Let $S \subseteq X$ be a subset of $X$. Let $\tau_S$ denote the subspace topology on $S$. Let $x \in S$ be an arbitrary point of $S$. Let $E \subseteq S$. Show that $E$ is a neighborhood of $x$ in $\left( {S, \tau_S}\right)$ if and only if: $\exists D \subseteq X$ such that: &nbsp;&nbsp;&nbsp;&nbsp;$D$ is a neighborhood of $x$ in $X$ &nbsp;&nb…	User: Let $\left( {X, \tau}\right)$ be a topological space. Let $S \subseteq X$ be a subset of $X$. Let $\tau_S$ denote the subspace topology on $S$. Let $x \in S$ be an arbitrary point of $S$. Let $E \subseteq S$. Show that $E$ is a neighborhood of $x$ in $\left( {S, \tau_S}\right)$ if and only if there exists $D \subseteq X$ such that $D$ is a neighborhood of $x$ in $X$ and $E = D \cap S$. AI: …	User: Once again, you cannot set $E$ to $U$. Instead, you should start with an arbitrary $E$ and take $D = V \cup E$, so that $D \cap S = (V \cup E) \cap S = (V \cap S) \cap (E \cap S) = U \cap E = U$.	0	0	0	0	0	y	0	0.0	0	0.0	0.0	112
8	Let $\left( {X, \tau}\right)$ be a topological space. Let $S \subseteq X$ be a subset of $X$. Let $\tau_S$ denote the subspace topology on $S$. Let $x \in S$ be an arbitrary point of $S$. Let $E \subseteq S$. Show that $E$ is a neighborhood of $x$ in $\left( {S, \tau_S}\right)$ if and only if: $\exists D \subseteq X$ such that: &nbsp;&nbsp;&nbsp;&nbsp;$D$ is a neighborhood of $x$ in $X$ &nbsp;&nb…	User: Let $\left( {X, \tau}\right)$ be a topological space. Let $S \subseteq X$ be a subset of $X$. Let $\tau_S$ denote the subspace topology on $S$. Let $x \in S$ be an arbitrary point of $S$. Let $E \subseteq S$. Show that $E$ is a neighborhood of $x$ in $\left( {S, \tau_S}\right)$ if and only if there exists $D \subseteq X$ such that $D$ is a neighborhood of $x$ in $X$ and $E = D \cap S$. AI: …	User: It's not true that $D$ is open because $E$ need not be open. Remove that claim, and just observe that $D$ is a neighborhood of $x$ because $x \subseteq V \subseteq D$.	0	0	0	0	0	y	0	0.0	0	0.0	0.0	113
9	Let $\left( {X, \tau}\right)$ be a topological space. Let $S \subseteq X$ be a subset of $X$. Let $\tau_S$ denote the subspace topology on $S$. Let $x \in S$ be an arbitrary point of $S$. Let $E \subseteq S$. Show that $E$ is a neighborhood of $x$ in $\left( {S, \tau_S}\right)$ if and only if: $\exists D \subseteq X$ such that: &nbsp;&nbsp;&nbsp;&nbsp;$D$ is a neighborhood of $x$ in $X$ &nbsp;&nb…	User: Let $\left( {X, \tau}\right)$ be a topological space. Let $S \subseteq X$ be a subset of $X$. Let $\tau_S$ denote the subspace topology on $S$. Let $x \in S$ be an arbitrary point of $S$. Let $E \subseteq S$. Show that $E$ is a neighborhood of $x$ in $\left( {S, \tau_S}\right)$ if and only if there exists $D \subseteq X$ such that $D$ is a neighborhood of $x$ in $X$ and $E = D \cap S$. AI: …	User: Remove the part that says "$E = D \cap S = (V \cup E) \cap S = V \cap S \cap E = U \cap E$." and replace it with "D \cap S = (V \cup E) \cap S = (V \cap S) \cup (E \cap S) = U \cup E = E$." Leave the rest as is.	0	0	0	0	0	y	0	0.0	0	0.0	0.0	114
10	Let $\left( {X, \tau}\right)$ be a topological space. Let $S \subseteq X$ be a subset of $X$. Let $\tau_S$ denote the subspace topology on $S$. Let $x \in S$ be an arbitrary point of $S$. Let $E \subseteq S$. Show that $E$ is a neighborhood of $x$ in $\left( {S, \tau_S}\right)$ if and only if: $\exists D \subseteq X$ such that: &nbsp;&nbsp;&nbsp;&nbsp;$D$ is a neighborhood of $x$ in $X$ &nbsp;&nb…	User: Let $\left( {X, \tau}\right)$ be a topological space. Let $S \subseteq X$ be a subset of $X$. Let $\tau_S$ denote the subspace topology on $S$. Let $x \in S$ be an arbitrary point of $S$. Let $E \subseteq S$. Show that $E$ is a neighborhood of $x$ in $\left( {S, \tau_S}\right)$ if and only if there exists $D \subseteq X$ such that $D$ is a neighborhood of $x$ in $X$ and $E = D \cap S$. AI: …	User: I am sorry, but you cannot follow my instructions to just replace simple text. You now mangled the converse. I give up, as this is way slower than just writing the proof out.	0	0	0	0	0	y	0	0.0	0	0.0	0.0	115
11	Let $G$ and $H$ be $n$-dimensional vector spaces over a field. Let $\mathcal{L} \left({G, H}\right)$ be the set of all linear transformations from $G$ to $H$. Let $u \in \mathcal{L} \left({G, H}\right)$. Let $u^t$ be the transpose of $u$. Prove that $u$ and $u^t$ have the same rank and nullity.	No prev	User: What is the definition of "nullity" in linear algebra?	y	0	0	0	0	0	0	0.0	0	0.0	0.0	116
12	Let $G$ and $H$ be $n$-dimensional vector spaces over a field. Let $\mathcal{L} \left({G, H}\right)$ be the set of all linear transformations from $G$ to $H$. Let $u \in \mathcal{L} \left({G, H}\right)$. Let $u^t$ be the transpose of $u$. Prove that $u$ and $u^t$ have the same rank and nullity.	User: What is the definition of "nullity" in linear algebra? AI: In linear algebra, "nullity" refers to the dimension of the null space of a linear transformation or a matrix. The null space (also known as the kernel) is the set of all vectors that, when transformed by the given linear transformation or matrix, result in the zero vector. In other words, nullity is the number of linearly independe…	User: What is the definition of the "transpose" of a linear transformation?	y	0	0	0	0	0	0	0.0	0	0.0	0.0	117
13	Let $G$ and $H$ be $n$-dimensional vector spaces over a field. Let $\mathcal{L} \left({G, H}\right)$ be the set of all linear transformations from $G$ to $H$. Let $u \in \mathcal{L} \left({G, H}\right)$. Let $u^t$ be the transpose of $u$. Prove that $u$ and $u^t$ have the same rank and nullity.	No prev	User: I'm going to ask you help for a problem. First, let $G$ and $H$ be $n$-dimensional vector spaces over a field. Let $\mathcal{L} \left({G, H}\right)$ be the set of all linear transformations from $G$ to $H$. Let $u \in \mathcal{L} \left({G, H}\right)$. Let $u^t$ be the transpose of $u$.	0	0	0	y	0	0	0	0.0	0	0.0	0.0	118
14	Let $G$ and $H$ be $n$-dimensional vector spaces over a field. Let $\mathcal{L} \left({G, H}\right)$ be the set of all linear transformations from $G$ to $H$. Let $u \in \mathcal{L} \left({G, H}\right)$. Let $u^t$ be the transpose of $u$. Prove that $u$ and $u^t$ have the same rank and nullity.	User: I'm going to ask you help for a problem. First, let $G$ and $H$ be $n$-dimensional vector spaces over a field. Let $\mathcal{L} \left({G, H}\right)$ be the set of all linear transformations from $G$ to $H$. Let $u \in \mathcal{L} \left({G, H}\right)$. Let $u^t$ be the transpose of $u$. AI: Alright, you have defined the following: 1. $G$ and $H$ are $n$-dimensional vector spaces over a field…	User: I'm going to ask you help for a problem. First, let $G$ and $H$ be $n$-dimensional vector spaces over a field. Let $\mathcal{L} \left({G, H}\right)$ be the set of all linear transformations from $G$ to $H$. Let $u \in \mathcal{L} \left({G, H}\right)$. Let $u^t$ be the transpose of $u$. OK, what's the deiniftion of the transpose of u?	y	0	0	y	0	0	0	0.0	0	0.0	0.0	119
15	Let $G$ and $H$ be $n$-dimensional vector spaces over a field. Let $\mathcal{L} \left({G, H}\right)$ be the set of all linear transformations from $G$ to $H$. Let $u \in \mathcal{L} \left({G, H}\right)$. Let $u^t$ be the transpose of $u$. Prove that $u$ and $u^t$ have the same rank and nullity.	User: I'm going to ask you help for a problem. First, let $G$ and $H$ be $n$-dimensional vector spaces over a field. Let $\mathcal{L} \left({G, H}\right)$ be the set of all linear transformations from $G$ to $H$. Let $u \in \mathcal{L} \left({G, H}\right)$. Let $u^t$ be the transpose of $u$. AI: Alright, you have defined the following: 1. $G$ and $H$ are $n$-dimensional vector spaces over a field…	User: I'm going to ask you help for a problem. First, let $G$ and $H$ be $n$-dimensional vector spaces over a field. Let $\mathcal{L} \left({G, H}\right)$ be the set of all linear transformations from $G$ to $H$. Let $u \in \mathcal{L} \left({G, H}\right)$. Let $u^t$ be the transpose of $u$. OK, what's the deiniftion of the transpose of u? AI: The transpose of a linear transformation $u$ is typic…	0	0	y	y	0	0	0	0.0	0	0.0	0.0	120
16	Let $G$ and $H$ be $n$-dimensional vector spaces over a field. Let $\mathcal{L} \left({G, H}\right)$ be the set of all linear transformations from $G$ to $H$. Let $u \in \mathcal{L} \left({G, H}\right)$. Let $u^t$ be the transpose of $u$. Prove that $u$ and $u^t$ have the same rank and nullity.	User: I'm going to ask you help for a problem. First, let $G$ and $H$ be $n$-dimensional vector spaces over a field. Let $\mathcal{L} \left({G, H}\right)$ be the set of all linear transformations from $G$ to $H$. Let $u \in \mathcal{L} \left({G, H}\right)$. Let $u^t$ be the transpose of $u$. AI: Alright, you have defined the following: 1. $G$ and $H$ are $n$-dimensional vector spaces over a field…	User: I'm going to ask you help for a problem. First, let $G$ and $H$ be $n$-dimensional vector spaces over a field. Let $\mathcal{L} \left({G, H}\right)$ be the set of all linear transformations from $G$ to $H$. Let $u \in \mathcal{L} \left({G, H}\right)$. Let $u^t$ be the transpose of $u$. OK, what's the deiniftion of the transpose of u? AI: The transpose of a linear transformation $u$ is typic…	0	0	y	y	0	0	0	0.0	0	0.0	0.0	121
17	Let $\mathbf{A}_{m \times n}$ be a matrix in the matrix space ${\mathcal{M}_{m, n} } \left(\mathbb{R}\right)$. Let ${\operatorname {N^{\leftarrow}} } \left({\mathbf{A}}\right)$ be used to denote the left null space of $\mathbf{A}$. Prove that $${\operatorname {N^{\leftarrow}} } \left({\mathbf{A}}\right) = \{\mathbf{x}\in \mathbb{R}^n: \mathbf{x}^\intercal \mathbf{A} = \mathbf{0}^\intercal\}$$ whe…	No prev	User: What is the definition of a "left null space" in linear algebra?	y	0	0	0	0	0	0	0.0	0	0.0	0.0	122
18	Let $\mathbf{A}_{m \times n}$ be a matrix in the matrix space ${\mathcal{M}_{m, n} } \left(\mathbb{R}\right)$. Let ${\operatorname {N^{\leftarrow}} } \left({\mathbf{A}}\right)$ be used to denote the left null space of $\mathbf{A}$. Prove that $${\operatorname {N^{\leftarrow}} } \left({\mathbf{A}}\right) = \{\mathbf{x}\in \mathbb{R}^n: \mathbf{x}^\intercal \mathbf{A} = \mathbf{0}^\intercal\}$$ whe…	User: What is the definition of a "left null space" in linear algebra? AI: In linear algebra, the left null space of a matrix A is the set of all vectors x such that Ax = 0, where 0 is the zero vector. (1) Very harmful (1) Completely incorrect or nonsensical	User: Let $A$ be a matrix with $m$ rows and $n$ columns. Then, what is the definition of a "left null space" of $A$?	y	0	0	0	0	0	0	0.0	0	0.0	0.0	123
19	Let $\mathbf{A}_{m \times n}$ be a matrix in the matrix space ${\mathcal{M}_{m, n} } \left(\mathbb{R}\right)$. Let ${\operatorname {N^{\leftarrow}} } \left({\mathbf{A}}\right)$ be used to denote the left null space of $\mathbf{A}$. Prove that $${\operatorname {N^{\leftarrow}} } \left({\mathbf{A}}\right) = \{\mathbf{x}\in \mathbb{R}^n: \mathbf{x}^\intercal \mathbf{A} = \mathbf{0}^\intercal\}$$ whe…	No prev	User: If $\mathbf{A}_{m \times n}$ is a matrix in the matrix space ${\mathcal{M}_{m, n} } \left(\mathbb{R}\right)$, what is the definition of the left null space of A?	y	0	0	0	0	0	0	0.0	0	0.0	0.0	124
20	Let $\mathbf{A}_{m \times n}$ be a matrix in the matrix space ${\mathcal{M}_{m, n} } \left(\mathbb{R}\right)$. Let ${\operatorname {N^{\leftarrow}} } \left({\mathbf{A}}\right)$ be used to denote the left null space of $\mathbf{A}$. Prove that $${\operatorname {N^{\leftarrow}} } \left({\mathbf{A}}\right) = \{\mathbf{x}\in \mathbb{R}^n: \mathbf{x}^\intercal \mathbf{A} = \mathbf{0}^\intercal\}$$ whe…	User: If $\mathbf{A}_{m \times n}$ is a matrix in the matrix space ${\mathcal{M}_{m, n} } \left(\mathbb{R}\right)$, what is the definition of the left null space of A? AI: The left null space of $\mathbf{A}$ is the set of all vectors $\mathbf{x} \in \mathbb{R}^n$ such that $\mathbf{A}\mathbf{x} = \mathbf{0}$. (6) Definitely helpful (6) Completely correct	User: If $\mathbf{A}_{m \times n}$ is a matrix in the matrix space ${\mathcal{M}_{m, n} } \left(\mathbb{R}\right)$, what is the definition of the left null space of A? Really? Isn't that the same as the right null space of A?	0	0	0	0	0	y	0	0.0	0	0.0	0.0	125
21	Let $\mathbf{A}_{m \times n}$ be a matrix in the matrix space ${\mathcal{M}_{m, n} } \left(\mathbb{R}\right)$. Let ${\operatorname {N^{\leftarrow}} } \left({\mathbf{A}}\right)$ be used to denote the left null space of $\mathbf{A}$. Prove that $${\operatorname {N^{\leftarrow}} } \left({\mathbf{A}}\right) = \{\mathbf{x}\in \mathbb{R}^n: \mathbf{x}^\intercal \mathbf{A} = \mathbf{0}^\intercal\}$$ whe…	User: If $\mathbf{A}_{m \times n}$ is a matrix in the matrix space ${\mathcal{M}_{m, n} } \left(\mathbb{R}\right)$, what is the definition of the left null space of A? AI: The left null space of $\mathbf{A}$ is the set of all vectors $\mathbf{x} \in \mathbb{R}^n$ such that $\mathbf{A}\mathbf{x} = \mathbf{0}$. (6) Definitely helpful (6) Completely correct User: If $\mathbf{A}_{m \times n}$ is a ma…	User: If $\mathbf{A}_{m \times n}$ is a matrix in the matrix space ${\mathcal{M}_{m, n} } \left(\mathbb{R}\right)$, what is the definition of the left null space of A? Really? Isn't that the same as the right null space of A? OK, so if I have an vector y=Ax, and I take traspose of both sides, what do I get?	0	0	y	0	0	y	0	0.0	0	0.0	0.0	126
22	Let $G$ be a unitary $R$-module. Show that $\langle{a_n}\rangle$ is an ordered basis of $G$ if and only if: For every $x \in G$ there exists one and only one sequence $\langle {\lambda_n}\rangle$ of scalars such that $\mathrm{} x = \sum_{k = 1}^n \lambda_k a_k$.	No prev	User: Let $G$ be a unitary $R$-module. Then, what is the definition of an "ordered basis" of $G$?	y	0	0	0	0	0	0	0.0	0	0.0	0.0	127
23	Let $G$ be a unitary $R$-module. Show that $\langle{a_n}\rangle$ is an ordered basis of $G$ if and only if: For every $x \in G$ there exists one and only one sequence $\langle {\lambda_n}\rangle$ of scalars such that $\mathrm{} x = \sum_{k = 1}^n \lambda_k a_k$.	User: Let $G$ be a unitary $R$-module. Then, what is the definition of an "ordered basis" of $G$? AI: An ordered basis of a unitary $R$-module $G$ is a finite sequence $(v_1, v_2, \ldots, v_n)$ of elements of $G$ such that every element $v$ of $G$ can be uniquely expressed as a linear combination of the basis elements with coefficients in $R$. That is, for every $v \in G$, there exist unique elem…	User: Let $G$ be a unitary $R$-module. Give me some equivalent definitions of an "ordered basis" of $G$.	y	0	0	0	0	0	0	0.0	y	0.0	0.0	128
24	Let $G$ be a unitary $R$-module. Show that $\langle{a_n}\rangle$ is an ordered basis of $G$ if and only if: For every $x \in G$ there exists one and only one sequence $\langle {\lambda_n}\rangle$ of scalars such that $\mathrm{} x = \sum_{k = 1}^n \lambda_k a_k$.	No prev	User: what's the definition of a unitary $R$-module, let's call it G.	y	0	0	0	0	0	0	0.0	0	0.0	0.0	129
25	Let $G$ be a unitary $R$-module. Show that $\langle{a_n}\rangle$ is an ordered basis of $G$ if and only if: For every $x \in G$ there exists one and only one sequence $\langle {\lambda_n}\rangle$ of scalars such that $\mathrm{} x = \sum_{k = 1}^n \lambda_k a_k$.	User: what's the definition of a unitary $R$-module, let's call it G. AI: A unitary $R$-module $G$ is a module over a ring $R$ with a multiplicative identity $1_R$, such that for any $g \in G$, the map $f_g: G \rightarrow R$ defined by $f_g(x) = \langle x,g \rangle$, where $\langle \cdot,\cdot \rangle$ denotes the module action, is a module homomorphism and its image is contained in the subring $…	User: what's the definition of a unitary $R$-module, let's call it G. AI: A unitary $R$-module $G$ is a module over a ring $R$ with a multiplicative identity $1_R$, such that for any $g \in G$, the map $f_g: G \rightarrow R$ defined by $f_g(x) = \langle x,g \rangle$, where $\langle \cdot,\cdot \rangle$ denotes the module action, is a module homomorphism and its image is contained in the subring $…	y	0	0	0	0	0	0	0.0	0	0.0	0.0	130
26	Let $G$ be a unitary $R$-module. Show that $\langle{a_n}\rangle$ is an ordered basis of $G$ if and only if: For every $x \in G$ there exists one and only one sequence $\langle {\lambda_n}\rangle$ of scalars such that $\mathrm{} x = \sum_{k = 1}^n \lambda_k a_k$.	User: what's the definition of a unitary $R$-module, let's call it G. AI: A unitary $R$-module $G$ is a module over a ring $R$ with a multiplicative identity $1_R$, such that for any $g \in G$, the map $f_g: G \rightarrow R$ defined by $f_g(x) = \langle x,g \rangle$, where $\langle \cdot,\cdot \rangle$ denotes the module action, is a module homomorphism and its image is contained in the subring $…	User: what's the definition of a unitary $R$-module, let's call it G. AI: A unitary $R$-module $G$ is a module over a ring $R$ with a multiplicative identity $1_R$, such that for any $g \in G$, the map $f_g: G \rightarrow R$ defined by $f_g(x) = \langle x,g \rangle$, where $\langle \cdot,\cdot \rangle$ denotes the module action, is a module homomorphism and its image is contained in the subring $…	y	0	0	0	0	y	0	0.0	0	0.0	0.0	131
27	Let $G$ be a unitary $R$-module. Show that $\langle{a_n}\rangle$ is an ordered basis of $G$ if and only if: For every $x \in G$ there exists one and only one sequence $\langle {\lambda_n}\rangle$ of scalars such that $\mathrm{} x = \sum_{k = 1}^n \lambda_k a_k$.	User: what's the definition of a unitary $R$-module, let's call it G. AI: A unitary $R$-module $G$ is a module over a ring $R$ with a multiplicative identity $1_R$, such that for any $g \in G$, the map $f_g: G \rightarrow R$ defined by $f_g(x) = \langle x,g \rangle$, where $\langle \cdot,\cdot \rangle$ denotes the module action, is a module homomorphism and its image is contained in the subring $…	User: what's the definition of a unitary $R$-module, let's call it G. AI: A unitary $R$-module $G$ is a module over a ring $R$ with a multiplicative identity $1_R$, such that for any $g \in G$, the map $f_g: G \rightarrow R$ defined by $f_g(x) = \langle x,g \rangle$, where $\langle \cdot,\cdot \rangle$ denotes the module action, is a module homomorphism and its image is contained in the subring $…	0	0	y	0	0	0	0	0.0	0	0.0	0.0	132
28	Let $\left( {G, \circ}\right)$ be a group. Let $\mathcal{R}$ be a relation on $G$. Let $\mathcal{R}$ be compatible with $\circ$. Let $\mathcal{Q}$ be a relation defined such that: $$\forall a, b \in G: a \mathcal{Q} b \leftrightarrow \neg \left( {a \mathcal{R} b}\right)$$ Show that $\mathcal{Q}$ is a relation compatible with $\circ$.	No prev	User: Let $\left( {G, \circ}\right)$ be a group. Let $\mathcal{R}$ be a relation on $G$. Let $\mathcal{R}$ be compatible with $\circ$. Define a compatible relation.	y	0	0	0	0	0	0	0.0	0	0.0	0.0	133
29	Let $\left( {G, \circ}\right)$ be a group. Let $\mathcal{R}$ be a relation on $G$. Let $\mathcal{R}$ be compatible with $\circ$. Let $\mathcal{Q}$ be a relation defined such that: $$\forall a, b \in G: a \mathcal{Q} b \leftrightarrow \neg \left( {a \mathcal{R} b}\right)$$ Show that $\mathcal{Q}$ is a relation compatible with $\circ$.	User: Let $\left( {G, \circ}\right)$ be a group. Let $\mathcal{R}$ be a relation on $G$. Let $\mathcal{R}$ be compatible with $\circ$. Define a compatible relation. AI: A relation $\mathcal{R}$ on a group $\left( {G, \circ}\right)$ is said to be compatible with the group operation $\circ$ if for all elements $a, b, c, d \in G$, whenever $(a, b) \in \mathcal{R}$ and $(c, d) \in \mathcal{R}$, it fo…	User: Let $\left( {G, \circ}\right)$ be a group. Let $\mathcal{R}$ be a relation on $G$. Let $\mathcal{R}$ be compatible with $\circ$. Let $\mathcal{Q}$ be a relation defined such that: $\forall a, b \in G: a \mathcal{Q} b \leftrightarrow \neg \left( {a \mathcal{R} b}\right)$ Show that $\mathcal{Q}$ is a relation compatible with $\circ$.	0	0	0	y	0	0	0	0.0	0	0.0	0.0	134
30	Let $\left( {S, \circ}\right)$ be an monoid whose identity is $e_S$. Let $C$ be the set of all cancellable elements of $S$. Let $T$ be the set of all invertible elements of $S$. Show that $\left( {T, \circ}\right)$ is a subgroup of $\left( {C, \circ}\right)$.	No prev	User: Let $\left( {S, \circ}\right)$ be an monoid whose identity is $e_S$. Let $C$ be the set of all cancellable elements of $S$. Let $T$ be the set of all invertible elements of $S$. Show that $\left( {T, \circ}\right)$ is a subgroup of $\left( {C, \circ}\right)$.	0	0	0	y	0	0	0	0.0	0	0.0	0.0	135
31	Let $\left( {X, \circ}\right)$ be a $B$-algebra with identity $0$. Let $\star$ be the binary operation on $X$ defined as: $$\forall a, b \in X: a \star b := a \circ \left( {0 \circ b}\right).$$ Show that the algebraic structure $\left( {X, \star}\right)$ is a group such that for all $x \in X$, the element $0 \circ x$ is the inverse element of $x$ under $\star$.	No prev	User: What is the definition of a B-algebra?	y	0	0	0	0	0	0	0.0	0	0.0	0.0	136
32	Let $\left( {X, \circ}\right)$ be a $B$-algebra with identity $0$. Let $\star$ be the binary operation on $X$ defined as: $$\forall a, b \in X: a \star b := a \circ \left( {0 \circ b}\right).$$ Show that the algebraic structure $\left( {X, \star}\right)$ is a group such that for all $x \in X$, the element $0 \circ x$ is the inverse element of $x$ under $\star$.	User: What is the definition of a B-algebra? AI: A B-algebra is a type of algebraic structure that consists of a vector space over a field, together with a bilinear product operation that satisfies certain axioms. Specifically, a B-algebra is a triple (V, ·, [·, ·]), where V is a vector space over a field F, · is a scalar multiplication operation, and [·, ·] is a bilinear product operation that s…	User: I am interested in a B-algebra as a purely algebraic structure, not a vector space.	0	0	0	0	0	y	y	0.0	0	0.0	0.0	137
33	Let $\left( {X, \circ}\right)$ be a $B$-algebra with identity $0$. Let $\star$ be the binary operation on $X$ defined as: $$\forall a, b \in X: a \star b := a \circ \left( {0 \circ b}\right).$$ Show that the algebraic structure $\left( {X, \star}\right)$ is a group such that for all $x \in X$, the element $0 \circ x$ is the inverse element of $x$ under $\star$.	User: What is the definition of a B-algebra? AI: A B-algebra is a type of algebraic structure that consists of a vector space over a field, together with a bilinear product operation that satisfies certain axioms. Specifically, a B-algebra is a triple (V, ·, [·, ·]), where V is a vector space over a field F, · is a scalar multiplication operation, and [·, ·] is a bilinear product operation that s…	User: how does this relate to the following definition? $(X,\circ)$ is a B-algebra if and only if $(X,\circ)$ satisfies the B-algebra axioms: (AC) $\forall x,y\in X: x\circ y\in X$ (A0) $\exists 0\in X$ (A1) $\forall x\in X: x\circ x=0$ (A2) $\forall x\in X: x\circ 0=x$ (A3) $\forall x,y,z\in X: (x\circ y)\circ z=x\circ (z\circ (0\circ y))$	0	0	0	0	y	0	0	0.0	0	0.0	0.0	138
34	Let $\left( {X, \circ}\right)$ be a $B$-algebra with identity $0$. Let $\star$ be the binary operation on $X$ defined as: $$\forall a, b \in X: a \star b := a \circ \left( {0 \circ b}\right).$$ Show that the algebraic structure $\left( {X, \star}\right)$ is a group such that for all $x \in X$, the element $0 \circ x$ is the inverse element of $x$ under $\star$.	User: What is the definition of a B-algebra? AI: A B-algebra is a type of algebraic structure that consists of a vector space over a field, together with a bilinear product operation that satisfies certain axioms. Specifically, a B-algebra is a triple (V, ·, [·, ·]), where V is a vector space over a field F, · is a scalar multiplication operation, and [·, ·] is a bilinear product operation that s…	User: Can you prove that $a \circ (0 \circ b)$ form a group operation in a Bol algebra?	0	0	y	0	0	0	0	0.0	0	0.0	0.0	139
35	Let $\left( {X, \circ}\right)$ be a $B$-algebra with identity $0$. Let $\star$ be the binary operation on $X$ defined as: $$\forall a, b \in X: a \star b := a \circ \left( {0 \circ b}\right).$$ Show that the algebraic structure $\left( {X, \star}\right)$ is a group such that for all $x \in X$, the element $0 \circ x$ is the inverse element of $x$ under $\star$.	User: What is the definition of a B-algebra? AI: A B-algebra is a type of algebraic structure that consists of a vector space over a field, together with a bilinear product operation that satisfies certain axioms. Specifically, a B-algebra is a triple (V, ·, [·, ·]), where V is a vector space over a field F, · is a scalar multiplication operation, and [·, ·] is a bilinear product operation that s…	User: continue	0	0	0	0	0	y	0	0.0	0	0.0	0.0	140
36	Let $\left( {X, \circ}\right)$ be a $B$-algebra with identity $0$. Let $\star$ be the binary operation on $X$ defined as: $$\forall a, b \in X: a \star b := a \circ \left( {0 \circ b}\right).$$ Show that the algebraic structure $\left( {X, \star}\right)$ is a group such that for all $x \in X$, the element $0 \circ x$ is the inverse element of $x$ under $\star$.	No prev	User: Define a $B$-algebra with identity $0$.	y	0	0	0	0	0	0	0.0	0	0.0	0.0	141
37	Let $\left( {X, \circ}\right)$ be a $B$-algebra with identity $0$. Let $\star$ be the binary operation on $X$ defined as: $$\forall a, b \in X: a \star b := a \circ \left( {0 \circ b}\right).$$ Show that the algebraic structure $\left( {X, \star}\right)$ is a group such that for all $x \in X$, the element $0 \circ x$ is the inverse element of $x$ under $\star$.	User: Define a $B$-algebra with identity $0$. AI: A $B$-algebra with identity $0$ is a vector space $V$ over a field $B$ equipped with a bilinear product $*: V \times V \rightarrow V$ such that for all $v \in V$, we have $0*v = v*0 = 0$. Additionally, the product satisfies the following identity for all $u,v,w \in V$: $$(u*v)*w = u*(v*w)$$ and there exists an element $1 \in V$ such that for all $…	User: Let $\left( {X, \circ}\right)$ be a $B$-algebra with identity $0$. Let $\star$ be the binary operation on $X$ defined as: $\forall a, b \in X: a \star b := a \circ \left( {0 \circ b}\right).$ Show that the algebraic structure $\left( {X, \star}\right)$ is a group such that for all $x \in X$, the element $0 \circ x$ is the inverse element of $x$ under $\star$.	0	0	0	y	0	0	0	0.0	0	0.0	0.0	142
38	Consider: $$1^3 = 1$$ $$2^3 = 3 + 5$$ $$3^3 = 7 + 9 + 11$$ $$4^3 = 13 + 15 + 17 + 19 $$ $$\vdots$$ Show, in general, that: $\forall n \in \mathbb{N}_{>0}: n^3 = \left( {n^2 - n + 1} \right) + \left( {n^2 - n + 3} \right) + \cdots + \left( {n^2 + n - 1} \right)$ In particular, show that the first term for $\left( {n + 1} \right)^3$ is $2$ greater than the last term for $n^3$.	No prev	User: Arithmetic series to prove the sum. Then expand the brackets and take the difference.	0	0	y	0	0	0	0	0.0	0	0.0	0.0	143
39	Let $x_1, x_2, \ldots, x_n \in \mathbb{R}$ be real numbers which are all positive. Let $A_n$ be the arithmetic mean of $x_1, x_2, \ldots, x_n$. Let $G_n$ be the geometric mean of $x_1, x_2, \ldots, x_n$. Show that $$A_n \geq G_n$$ with equality holding iff: $$\forall i, j \in \{1, 2, \ldots, n\}: x_i = x_j,$$ that is, iff all terms are equal.	No prev	User: Show Jensens then use f as log, xis equally likely outcomes	0	0	y	0	0	0	0	0.0	0	0.0	0.0	144
40	Let $x_1, x_2, \ldots, x_n \in \mathbb{R}$ be real numbers which are all positive. Let $A_n$ be the arithmetic mean of $x_1, x_2, \ldots, x_n$. Let $G_n$ be the geometric mean of $x_1, x_2, \ldots, x_n$. Show that $$A_n \geq G_n$$ with equality holding iff: $$\forall i, j \in \{1, 2, \ldots, n\}: x_i = x_j,$$ that is, iff all terms are equal.	User: Show Jensens then use f as log, xis equally likely outcomes AI: Jensen's inequality states that if f is a convex function, then for any random variable X, we have: f(E[X]) ≥ E[f(X)] where E[X] is the expected value of X. To use f as a logarithm, we can rewrite the inequality as: log(E[X]) ≥ E[log(X)] If X is equally likely to take on any of its possible outcomes, then the expected value of …	User: Show Jensens then use f as log, xis equally likely outcomes, now take the exponential of both sides yay	0	0	y	0	0	0	0	0.0	0	0.0	0.0	145
41	Let $n \in \mathbb{Z}_{>0}$ be a (strictly) positive integer. Then show that $$z^n + 1 = \mathrm{} \prod_{k = 0}^{n - 1} \left( {z - \exp \dfrac {\left( {2 k + 1}\right) i \pi} {n}}\right)$$	No prev	User: nth complex roots of unit, factor theorem, polynomial has degree n so is written uniquely as a product of monic linear factors in this way	0	0	y	0	0	0	0	0.0	0	0.0	0.0	146
42	Let $G$ and $H$ be $n$-dimensional vector spaces over a field. Let $\mathcal{L} \left({G, H}\right)$ be the set of all linear transformations from $G$ to $H$. Let $u \in \mathcal{L} \left({G, H}\right)$. Let $u^t$ be the transpose of $u$. Prove that $u$ and $u^t$ have the same rank and nullity.	No prev	User: If U is a linear transformation between n-dimensional vector spaces, how do I show that U and its transpose have the same rank and nullity?	0	y	y	0	0	0	0	0.0	0	0.0	0.0	147
43	Show that the set of real numbers $\mathbb{R}$, with the operations of addition and multiplication, forms a vector space.	No prev	User: What is the definition of a vector space in linear algebra?	y	0	0	0	0	0	0	0.0	0	0.0	0.0	148
44	Show that the set of real numbers $\mathbb{R}$, with the operations of addition and multiplication, forms a vector space.	User: What is the definition of a vector space in linear algebra? AI: A vector space, also known as a linear space, is a fundamental concept in linear algebra. It is a set V of elements, called vectors, that satisfy the following conditions: 1. Closure under addition: If u and v are any vectors in V, then their sum u + v is also in V. 2. Associativity of addition: For any vectors u, v, and w in V…	User: Show a typical example of a vector space over $\mathbb{R}$, the set of all real numbers.	0	0	0	0	0	0	0	0.0	y	0.0	0.0	149
45	Let $K$ be a field. Let $n$ be a natural number. Let $K^{n \times n}$ be the set of $n \times n$ matrices over $K$. Let $A \in K^{n \times n}$. Prove that the minimal polynomial of $A$ exists and has degree at most $n^2$.	No prev	User: How would I show the minimal polynomial of a square matrix over a field exists?	0	y	y	0	0	0	0	0.0	0	0.0	0.0	150
46	Let $K$ be a field. Let $n$ be a natural number. Let $K^{n \times n}$ be the set of $n \times n$ matrices over $K$. Let $A \in K^{n \times n}$. Prove that the minimal polynomial of $A$ exists and has degree at most $n^2$.	User: How would I show the minimal polynomial of a square matrix over a field exists? AI: The minimal polynomial of a square matrix over a field can be shown by using the Cayley-Hamilton theorem. This theorem states that any square matrix over a field satisfies its own characteristic polynomial. Therefore, the minimal polynomial of a square matrix over a field is the same as its characteristic po…	User: How do I know the characteristic polynomial is the minimal polynomial?	0	y	0	0	0	0	0	0.0	0	0.0	0.0	151
47	Let $R$ be a commutative ring with unity. Let $G$ be an $n$-dimensional unitary $R$-module. Let $\langle {a_n}\rangle$ be an ordered basis of $G$. Let $\mathbf{P} = [ \alpha_n]$ be a square matrix of order $n$ over $R$. Let $\mathrm{} \forall j \in [1 \ldots n]: b_j = \sum_{i = 1}^n \alpha_{i j} a_i$. Prove that $\langle{b_n}\rangle$ is an ordered basis of $G$ if and only if $\mathbf{P}$ is inver…	No prev	User: Let $R$ be a commutative ring with unity. Let $G$ be an $n$-dimensional unitary $R$-module. Then, what is the definition of an ordered basis of $G$?	y	0	0	0	0	0	0	0.0	0	0.0	0.0	152
48	Let $R$ be a commutative ring with unity. Let $G$ be an $n$-dimensional unitary $R$-module. Let $\langle {a_n}\rangle$ be an ordered basis of $G$. Let $\mathbf{P} = [ \alpha_n]$ be a square matrix of order $n$ over $R$. Let $\mathrm{} \forall j \in [1 \ldots n]: b_j = \sum_{i = 1}^n \alpha_{i j} a_i$. Prove that $\langle{b_n}\rangle$ is an ordered basis of $G$ if and only if $\mathbf{P}$ is inver…	User: Let $R$ be a commutative ring with unity. Let $G$ be an $n$-dimensional unitary $R$-module. Then, what is the definition of an ordered basis of $G$? AI: An ordered basis of $G$ is a set of $n$ elements $\{v_1, v_2, \dots, v_n\}$ in $G$ such that any element $g \in G$ can be written as a linear combination of the basis elements, i.e. $g = \sum_{i=1}^n r_i v_i$ for some $r_i \in R$. Furthermo…	User: Let $R$ be a commutative ring with unity. Let $G$ be an $n$-dimensional unitary $R$-module. Then, what is the definition of a basis of $G$?	y	0	0	0	0	0	0	0.0	0	0.0	0.0	153
49	Let $P: \alpha_1 x_1 + \alpha_2 x_2 + \alpha_3 x_3 = \gamma$ be a plane in $\mathbb{R}^3$. Prove that the plane $P'$ is parallel to $P$ if and only if there is a $\gamma' \in \mathbb{R}$ such that: $$P' = \left\{\left({x_1, x_2, x_3}\right) \in \mathbb{R}^3 : \alpha_1 x_1 + \alpha_2 x_2 + \alpha_3 x_3 = \gamma' \right\}$$	No prev	User: Suppose the equation of a plane P in xyz coordinates is ax + by + cz = d for real numbers a, b, c, d. Is there a way of describing planes parallel to P?	0	y	0	0	0	0	0	0.0	0	0.0	0.0	154
50	Let $P: \alpha_1 x_1 + \alpha_2 x_2 + \alpha_3 x_3 = \gamma$ be a plane in $\mathbb{R}^3$. Prove that the plane $P'$ is parallel to $P$ if and only if there is a $\gamma' \in \mathbb{R}$ such that: $$P' = \left\{\left({x_1, x_2, x_3}\right) \in \mathbb{R}^3 : \alpha_1 x_1 + \alpha_2 x_2 + \alpha_3 x_3 = \gamma' \right\}$$	User: Suppose the equation of a plane P in xyz coordinates is ax + by + cz = d for real numbers a, b, c, d. Is there a way of describing planes parallel to P? AI: Yes, there is a way of describing planes parallel to P. Two planes are parallel if and only if their normal vectors are parallel. The normal vector of plane P is (a, b, c). Therefore, any plane with equation ax + by + cz = k, where k is…	User: How could I prove these planes are all parallel?	0	0	y	0	0	0	0	0.0	0	0.0	0.0	155
51	Let $P: \alpha_1 x_1 + \alpha_2 x_2 + \alpha_3 x_3 = \gamma$ be a plane in $\mathbb{R}^3$. Prove that the plane $P'$ is parallel to $P$ if and only if there is a $\gamma' \in \mathbb{R}$ such that: $$P' = \left\{\left({x_1, x_2, x_3}\right) \in \mathbb{R}^3 : \alpha_1 x_1 + \alpha_2 x_2 + \alpha_3 x_3 = \gamma' \right\}$$	User: Suppose the equation of a plane P in xyz coordinates is ax + by + cz = d for real numbers a, b, c, d. Is there a way of describing planes parallel to P? AI: Yes, there is a way of describing planes parallel to P. Two planes are parallel if and only if their normal vectors are parallel. The normal vector of plane P is (a, b, c). Therefore, any plane with equation ax + by + cz = k, where k is…	User: How do I show that (a, b, c) is a normal vector of these planes?	0	0	y	0	0	0	0	0.0	0	0.0	0.0	156
0	Let $P: \alpha_1 x_1 + \alpha_2 x_2 + \alpha_3 x_3 = \gamma$ be a plane in $\mathbb{R}^3$. Prove that the plane $P'$ is parallel to $P$ if and only if there is a $\gamma' \in \mathbb{R}$ such that: $$P' = \left\{\left({x_1, x_2, x_3}\right) \in \mathbb{R}^3 : \alpha_1 x_1 + \alpha_2 x_2 + \alpha_3 x_3 = \gamma' \right\}$$	User: Suppose the equation of a plane P in xyz coordinates is ax + by + cz = d for real numbers a, b, c, d. Is there a way of describing planes parallel to P? AI: Yes, there is a way of describing planes parallel to P. Two planes are parallel if and only if their normal vectors are parallel. The normal vector of plane P is (a, b, c). Therefore, any plane with equation ax + by + cz = k, where k is…	User: But what if k is not zero? Then the dot product is k, not 0.	0	0	0	0	0	0	y	0	0	0	0	157
1	Let $\mathbf{A} \left({t}\right)$ be a continuous matrix function with period $T$. Let $\Phi \left({t}\right)$ be a fundamental matrix of the Floquet system $\mathbf{x'}= \mathbf{A} \left({t}\right) \mathbf{x}$. Prove that $\Phi \left({t + T}\right)$ is also a fundamental matrix. Moreover, prove that there exists a nonsingular, continuously differentiable matrix function $\mathbf{P} \left({t}\rig…	No prev	User: What is the definition of Floquet system in linear algebra?	y	0	0	0	0	0	0	0	0	0	0	158
2	Let $\mathbf{A} \left({t}\right)$ be a continuous matrix function with period $T$. Let $\Phi \left({t}\right)$ be a fundamental matrix of the Floquet system $\mathbf{x'}= \mathbf{A} \left({t}\right) \mathbf{x}$. Prove that $\Phi \left({t + T}\right)$ is also a fundamental matrix. Moreover, prove that there exists a nonsingular, continuously differentiable matrix function $\mathbf{P} \left({t}\rig…	User: What is the definition of Floquet system in linear algebra? AI: In linear algebra, a Floquet system is a linear system of differential equations with periodic coefficients. Specifically, it is a system of the form: x'(t) = A(t) x(t) where A(t) is a periodic matrix function with period T. The solutions to this system are also periodic with period T, and can be expressed in terms of the Floqu…	User: What is the definition of a fundamental matrix of the Floquet system in linear algebra?	y	0	0	0	0	0	0	0	0	0	0	159
3	Let $\mathbf{A} \left({t}\right)$ be a continuous matrix function with period $T$. Let $\Phi \left({t}\right)$ be a fundamental matrix of the Floquet system $\mathbf{x'}= \mathbf{A} \left({t}\right) \mathbf{x}$. Prove that $\Phi \left({t + T}\right)$ is also a fundamental matrix. Moreover, prove that there exists a nonsingular, continuously differentiable matrix function $\mathbf{P} \left({t}\rig…	User: What is the definition of Floquet system in linear algebra? AI: In linear algebra, a Floquet system is a linear system of differential equations with periodic coefficients. Specifically, it is a system of the form: x'(t) = A(t) x(t) where A(t) is a periodic matrix function with period T. The solutions to this system are also periodic with period T, and can be expressed in terms of the Floqu…	User: Let $P(t)$ be a matrix function. If you say "$P(t)$ is nonsingular", what does it mean?	y	0	0	0	0	0	0	0	0	0	0	160
4	Let $S$ be a set. Let $\tau$ be a set of subsets of $S$. Show that $\tau$ is a topology on $S$ if and only if: $(1): \quad$ Any intersection of arbitrarily many closed sets of $S$ under $\tau$ is a closed set of $S$ under $\tau$ $(2): \quad$ The union of any finite number of closed sets of $S$ under $\tau$ is a closed set of $S$ under $\tau$ $(3): \quad S$ and $\varnothing$ are both closed sets o…	No prev	User: What is the definition of topology here?	y	0	0	0	0	0	0	0	0	0	0	161
5	Let $S$ be a set. Let $\tau$ be a set of subsets of $S$. Show that $\tau$ is a topology on $S$ if and only if: $(1): \quad$ Any intersection of arbitrarily many closed sets of $S$ under $\tau$ is a closed set of $S$ under $\tau$ $(2): \quad$ The union of any finite number of closed sets of $S$ under $\tau$ is a closed set of $S$ under $\tau$ $(3): \quad S$ and $\varnothing$ are both closed sets o…	User: What is the definition of topology here? AI: In mathematics, topology is a branch that deals with the study of properties of spaces that are preserved under continuous transformations, such as stretching, bending, and twisting, without tearing or gluing. A topology on a set is a collection of subsets, called open sets, that satisfy certain axioms. These axioms are: 1. The empty set and the …	User: What does it mean by a set of subsets forming a topology on some set?	y	0	0	0	0	0	0	0	0	0	0	162
6	Let $S$ be a set. Let $\tau$ be a set of subsets of $S$. Show that $\tau$ is a topology on $S$ if and only if: $(1): \quad$ Any intersection of arbitrarily many closed sets of $S$ under $\tau$ is a closed set of $S$ under $\tau$ $(2): \quad$ The union of any finite number of closed sets of $S$ under $\tau$ is a closed set of $S$ under $\tau$ $(3): \quad S$ and $\varnothing$ are both closed sets o…	User: What is the definition of topology here? AI: In mathematics, topology is a branch that deals with the study of properties of spaces that are preserved under continuous transformations, such as stretching, bending, and twisting, without tearing or gluing. A topology on a set is a collection of subsets, called open sets, that satisfy certain axioms. These axioms are: 1. The empty set and the …	User: What is $\tau$ here?	0	0	0	0	0	0	y	0	0	0	0	163
7	Let $\left( {S, \tau}\right)$ be a topological space. Let $f: S \to \mathbb{R} \cup \{-\infty, \infty\}$ be an extended real-valued function. Let $\langle {s_n}\rangle_{n \in \mathbb{N}}$ be a convergent sequence in $S$ such that $s_n \to \bar s$. Prove that the lower limit of $f$ at $\bar s$ is bounded above by the limit inferior of $\langle {f (s_n) }\rangle$, i.e.: $$\mathrm{} \liminf_{s \to \…	No prev	User: Could you define 'the limit inferior of $\langle {f (s_n) }\rangle$'?	y	0	0	0	0	0	0	0	0	0	0	164
8	Let $\left( {S, \tau}\right)$ be a topological space. Let $f: S \to \mathbb{R} \cup \{-\infty, \infty\}$ be an extended real-valued function. Let $\langle {s_n}\rangle_{n \in \mathbb{N}}$ be a convergent sequence in $S$ such that $s_n \to \bar s$. Prove that the lower limit of $f$ at $\bar s$ is bounded above by the limit inferior of $\langle {f (s_n) }\rangle$, i.e.: $$\mathrm{} \liminf_{s \to \…	User: Could you define 'the limit inferior of $\langle {f (s_n) }\rangle$'? AI: Certainly! Let $\langle {s_n} \rangle$ be a sequence of real numbers and let $f$ be a real-valued function defined on a subset of the real numbers that contains the range of $\langle {s_n} \rangle$. The limit inferior of $\langle {f (s_n) }\rangle$ is defined as: $$\liminf_{n \to \infty} f(s_n) = \lim_{n \to \infty} \…	User: How to show one limit inferior is bounded by another?	0	y	0	0	0	0	0	0	0	0	0	165
9	Let $\left( {S, \tau}\right)$ be a topological space. Let $f: S \to \mathbb{R} \cup \{-\infty, \infty\}$ be an extended real-valued function. Let $\langle {s_n}\rangle_{n \in \mathbb{N}}$ be a convergent sequence in $S$ such that $s_n \to \bar s$. Prove that the lower limit of $f$ at $\bar s$ is bounded above by the limit inferior of $\langle {f (s_n) }\rangle$, i.e.: $$\mathrm{} \liminf_{s \to \…	User: Could you define 'the limit inferior of $\langle {f (s_n) }\rangle$'? AI: Certainly! Let $\langle {s_n} \rangle$ be a sequence of real numbers and let $f$ be a real-valued function defined on a subset of the real numbers that contains the range of $\langle {s_n} \rangle$. The limit inferior of $\langle {f (s_n) }\rangle$ is defined as: $$\liminf_{n \to \infty} f(s_n) = \lim_{n \to \infty} \…	User: What does it mean by '$s_n \to \bar s$'?	0	y	0	0	0	0	0	0	0	0	0	166
10	Let $A$ be a subset of a topological space $X$. Show that if there is a sequence of points of $A$ converging to $x$, then $x \in \bar A$. Also show that the converse holds if $X$ is first-countable.	No prev	User: How do the stated conditions differ from the mathematical definition of the closure of a set?	0	y	0	0	0	0	0	0	0	0	0	167
11	Let $A$ be a subset of a topological space $X$. Show that if there is a sequence of points of $A$ converging to $x$, then $x \in \bar A$. Also show that the converse holds if $X$ is first-countable.	User: How do the stated conditions differ from the mathematical definition of the closure of a set? AI: The closure of a set in a topological space is the smallest closed set containing the given set. It can be defined in various ways, but the most common definitions are: 1. The closure of a set A is the intersection of all closed sets containing A. 2. The closure of a set A is the set of all lim…	User: If C is a closed set that includes A, and x does not belong to C, then x belongs to the complement C' of C. Since C' is an open set, a neighbourhood of x is also included in C'. Since C' is disjoint from A, no sequence of points of A can converge to x. Is that it?	0	0	y	0	0	0	0	0	0	0	0	168
12	Prove that the unit ball $\mathbb{D}^3 \subset \mathbb{R}^3$ is equidecomposable to the union of two unit balls.	No prev	User: Isn't this question precisely the Banach-Tarski paradox?	0	0	0	0	0	0	y	0	0	0	asking to clarify the problem statement	169
13	Prove that the unit ball $\mathbb{D}^3 \subset \mathbb{R}^3$ is equidecomposable to the union of two unit balls.	User: Isn't this question precisely the Banach-Tarski paradox? AI: Yes, the Banach-Tarski paradox is a mathematical paradox that states that a solid ball can be divided into a finite number of pieces and then reassembled into two identical copies of the original ball. This is impossible in three-dimensional space, but can be done in four-dimensional space. To solve this paradox, mathematicians ha…	User: Isn't this question precisely the Banach-Tarski paradox?	0	0	0	0	0	0	0	0	0	0	asking to clarify the problem statement; repeated question	170
14	Prove that the unit ball $\mathbb{D}^3 \subset \mathbb{R}^3$ is equidecomposable to the union of two unit balls.	User: Isn't this question precisely the Banach-Tarski paradox? AI: Yes, the Banach-Tarski paradox is a mathematical paradox that states that a solid ball can be divided into a finite number of pieces and then reassembled into two identical copies of the original ball. This is impossible in three-dimensional space, but can be done in four-dimensional space. To solve this paradox, mathematicians ha…	User: And the Banach-Tarski paradox indeed works in three dimensions. It's an intricate construction, so how can somebody be expected to just sit down and work it out?	0	0	0	0	0	0	0	0	0	y	0	171
15	Let $S$ be a set. Let $\tau$ be a set of subsets of $S$. Show that $\tau$ is a topology on $S$ if and only if: $(1): \quad$ Any intersection of arbitrarily many closed sets of $S$ under $\tau$ is a closed set of $S$ under $\tau$ $(2): \quad$ The union of any finite number of closed sets of $S$ under $\tau$ is a closed set of $S$ under $\tau$ $(3): \quad S$ and $\varnothing$ are both closed sets o…	No prev	User: Doesn't this follow immediately by the definitions of topology and closed set, along with elementary properties of unions and intersections?	0	0	0	0	0	0	y	0	0	0	asking to clarify the problem statement	172
16	Let $P$ be a population. Let $P$ have mean $\mu$ and finite variance. Let $\langle {X_n}\rangle_{n \geq 1}$ be a sequence of random variables forming a random sample from $P$. Let: $$\mathrm{} {\overline {X}_n} = \frac {1}{n} \sum_{i = 1}^n X_i$$ Then show that $${\overline {X}_n} \rightarrow^p \mu$$ where $\rightarrow^p$ denotes convergence in probability.	No prev	User: Let $P$ be a population. Let $P$ have mean $\mu$ and finite variance. Let $\langle {X_n}\rangle_{n \geq 1}$ be a sequence of random variables forming a random sample from $P$. Let: $\mathrm{} {\overline {X}_n} = \frac {1}{n} \sum_{i = 1}^n X_i$ Then show that ${\overline {X}_n} \rightarrow^p \mu$ where $\rightarrow^p$ denotes convergence in probability.	0	0	0	y	0	0	0	0	0	0	0	173
17	Let $P$ be a population. Let $P$ have mean $\mu$ and finite variance. Let $\langle {X_n}\rangle_{n \geq 1}$ be a sequence of random variables forming a random sample from $P$. Let: $$\mathrm{} {\overline {X}_n} = \frac {1}{n} \sum_{i = 1}^n X_i$$ Then show that $${\overline {X}_n} \rightarrow^p \mu$$ where $\rightarrow^p$ denotes convergence in probability.	No prev	User: Let $P$ be a population. Let $P$ have mean $\mu$ and finite variance. Let $\langle {X_n}\rangle_{n \geq 1}$ be a sequence of random variables forming a random sample from $P$. Let: $\mathrm{} {\overline {X}_n} = \frac {1}{n} \sum_{i = 1}^n X_i$ Then show that ${\overline {X}_n} \rightarrow^p \mu$ where $\rightarrow^p$ denotes convergence in probability.	0	0	0	0	0	0	0	0	0	0	0	174
18	Let $P$ be a population. Let $P$ have mean $\mu$ and finite variance. Let $\langle {X_n}\rangle_{n \geq 1}$ be a sequence of random variables forming a random sample from $P$. Let: $$\mathrm{} {\overline {X}_n} = \frac {1}{n} \sum_{i = 1}^n X_i$$ Then show that $${\overline {X}_n} \rightarrow^p \mu$$ where $\rightarrow^p$ denotes convergence in probability.	No prev	User: How can I prove that the sample mean converges in probability to the population mean?	0	0	y	0	0	0	0	0	0	0	0	175
19	Let $P$ be a population. Let $P$ have mean $\mu$ and finite variance. Let $\langle {X_n}\rangle_{n \geq 1}$ be a sequence of random variables forming a random sample from $P$. Let: $$\mathrm{} {\overline {X}_n} = \frac {1}{n} \sum_{i = 1}^n X_i$$ Then show that $${\overline {X}_n} \rightarrow^p \mu$$ where $\rightarrow^p$ denotes convergence in probability.	User: How can I prove that the sample mean converges in probability to the population mean? AI: To prove that the sample mean converges in probability to the population mean, we can use the Law of Large Numbers (LLN). There are two versions of the LLN: the Weak Law of Large Numbers (WLLN) and the Strong Law of Large Numbers (SLLN). We will use the WLLN to prove the convergence in probability. Let…	User: What are the weakest conditions we can impose on the population to ensure that this result still holds?	0	y	0	0	0	0	0	0	0	0	0	176
20	Let $P$ be a population. Let $P$ have mean $\mu$ and finite variance. Let $\langle {X_n}\rangle_{n \geq 1}$ be a sequence of random variables forming a random sample from $P$. Let: $$\mathrm{} {\overline {X}_n} = \frac {1}{n} \sum_{i = 1}^n X_i$$ Then show that $${\overline {X}_n} \rightarrow^p \mu$$ where $\rightarrow^p$ denotes convergence in probability.	User: How can I prove that the sample mean converges in probability to the population mean? AI: To prove that the sample mean converges in probability to the population mean, we can use the Law of Large Numbers (LLN). There are two versions of the LLN: the Weak Law of Large Numbers (WLLN) and the Strong Law of Large Numbers (SLLN). We will use the WLLN to prove the convergence in probability. Let…	User: What is the intuition behind the proof of this statement?	0	y	0	0	0	0	0	0	0	0	0	177
21	A hat-check girl completely loses track of which of $n$ hats belong to which owners, and hands them back at random to their $n$ owners as the latter leave. What is the probability $p_n$ that nobody receives their own hat back?	No prev	User: n hats are handed at random to their n owners. What is the probability that nobody receives their own hat, as a function of n?	0	0	0	y	0	0	0	0	0	0	copy pasted a large part of the original question or reformulation of the original question	178
22	A hat-check girl completely loses track of which of $n$ hats belong to which owners, and hands them back at random to their $n$ owners as the latter leave. What is the probability $p_n$ that nobody receives their own hat back?	User: n hats are handed at random to their n owners. What is the probability that nobody receives their own hat, as a function of n? AI: The probability that nobody receives their own hat is given by the derangement formula, which is the number of derangements (permutations where no element appears in its original position) divided by the total number of permutations. The number of derangements o…	User: Where does the recursive formula come from?	0	0	0	0	0	0	y	0	0	0	0	179
23	A hat-check girl completely loses track of which of $n$ hats belong to which owners, and hands them back at random to their $n$ owners as the latter leave. What is the probability $p_n$ that nobody receives their own hat back?	User: n hats are handed at random to their n owners. What is the probability that nobody receives their own hat, as a function of n? AI: The probability that nobody receives their own hat is given by the derangement formula, which is the number of derangements (permutations where no element appears in its original position) divided by the total number of permutations. The number of derangements o…	User: Why are there n-1 people in case 1, rather than n-2 people?	0	0	0	0	0	0	y	y	0	0	0	180
24	A hat-check girl completely loses track of which of $n$ hats belong to which owners, and hands them back at random to their $n$ owners as the latter leave. What is the probability $p_n$ that nobody receives their own hat back?	User: n hats are handed at random to their n owners. What is the probability that nobody receives their own hat, as a function of n? AI: The probability that nobody receives their own hat is given by the derangement formula, which is the number of derangements (permutations where no element appears in its original position) divided by the total number of permutations. The number of derangements o…	User: Why can we exclude person X in case 2?	0	0	0	0	0	0	y	y	0	0	0	181
25	A hat-check girl completely loses track of which of $n$ hats belong to which owners, and hands them back at random to their $n$ owners as the latter leave. What is the probability $p_n$ that nobody receives their own hat back?	User: n hats are handed at random to their n owners. What is the probability that nobody receives their own hat, as a function of n? AI: The probability that nobody receives their own hat is given by the derangement formula, which is the number of derangements (permutations where no element appears in its original position) divided by the total number of permutations. The number of derangements o…	User: Let's move on. Can you explain the inclusion exclusion formula from your first answer?	0	y	y	0	0	0	0	0	y	0	0	182
26	A hat-check girl completely loses track of which of $n$ hats belong to which owners, and hands them back at random to their $n$ owners as the latter leave. What is the probability $p_n$ that nobody receives their own hat back?	User: n hats are handed at random to their n owners. What is the probability that nobody receives their own hat, as a function of n? AI: The probability that nobody receives their own hat is given by the derangement formula, which is the number of derangements (permutations where no element appears in its original position) divided by the total number of permutations. The number of derangements o…	User: Can you explain how the expression you obtain with that reasoning simplifies?	0	0	0	0	0	0	y	0	0	0	0	183
27	A hat-check girl completely loses track of which of $n$ hats belong to which owners, and hands them back at random to their $n$ owners as the latter leave. What is the probability $p_n$ that nobody receives their own hat back?	User: n hats are handed at random to their n owners. What is the probability that nobody receives their own hat, as a function of n? AI: The probability that nobody receives their own hat is given by the derangement formula, which is the number of derangements (permutations where no element appears in its original position) divided by the total number of permutations. The number of derangements o…	User: Thanks. What happens when n is large?	0	0	0	0	0	0	0	0	0	y	0	184
28	A hat-check girl completely loses track of which of $n$ hats belong to which owners, and hands them back at random to their $n$ owners as the latter leave. What is the probability $p_n$ that nobody receives their own hat back?	User: n hats are handed at random to their n owners. What is the probability that nobody receives their own hat, as a function of n? AI: The probability that nobody receives their own hat is given by the derangement formula, which is the number of derangements (permutations where no element appears in its original position) divided by the total number of permutations. The number of derangements o…	User: Why does that alternating series converge to 1/e?	0	y	0	0	0	0	0	0	0	0	0	185
29	Let $\left( {X, \Sigma, \mu}\right)$ be a measure space. Let $A \in \Sigma$. Let $f : A \to \overline{\mathbb{R}}$ be an $A$-measurable function. Show that $\mathrm{} \mu \left({ \{x \in A: \mid{f (x)} \mid \geq t\} }\right) \leq \frac {1} {t} \int_A \left| f\right| \mathrm{d} \mu$ for any $t >0$.	No prev	User: Show that the measure of the set {x : |f(x)|>=t} is upper bounded by the integral of |f(x)|/t	0	0	0	y	0	0	0	0	0	0	copy pasted a large part of the original question or reformulation of the original question	186
30	Let $\left( {X, \Sigma, \mu}\right)$ be a measure space. Let $A \in \Sigma$. Let $f : A \to \overline{\mathbb{R}}$ be an $A$-measurable function. Show that $\mathrm{} \mu \left({ \{x \in A: \mid{f (x)} \mid \geq t\} }\right) \leq \frac {1} {t} \int_A \left| f\right| \mathrm{d} \mu$ for any $t >0$.	User: Show that the measure of the set {x : |f(x)|>=t} is upper bounded by the integral of |f(x)|/t AI: Let A = {x : |f(x)|>=t}. Then, \begin{align} \mu(A) &= \int_A 1 \, dx \\ &\leq \int_A \frac{|f(x)|}{t} \, dx \\ &= \frac{1}{t} \int_{-\infty}^{\infty} |f(x)| \, dx \end{align} Therefore, the measure of the set A is upper bounded by the integral of |f(x)|/t. (6) Definitely helpful (6) Completely…	User: Are there any possible measurability issues?	0	0	0	0	0	0	y	0	0	0	0	187
31	Let $\left( {X, \Sigma, \mu}\right)$ be a measure space. Let $A \in \Sigma$. Let $f : A \to \overline{\mathbb{R}}$ be an $A$-measurable function. Show that $\mathrm{} \mu \left({ \{x \in A: \mid{f (x)} \mid \geq t\} }\right) \leq \frac {1} {t} \int_A \left| f\right| \mathrm{d} \mu$ for any $t >0$.	User: Show that the measure of the set {x : |f(x)|>=t} is upper bounded by the integral of |f(x)|/t AI: Let A = {x : |f(x)|>=t}. Then, \begin{align} \mu(A) &= \int_A 1 \, dx \\ &\leq \int_A \frac{|f(x)|}{t} \, dx \\ &= \frac{1}{t} \int_{-\infty}^{\infty} |f(x)| \, dx \end{align} Therefore, the measure of the set A is upper bounded by the integral of |f(x)|/t. (6) Definitely helpful (6) Completely…	User: Are there issues if f is allowed to take the values +-infinity?	0	0	0	0	y	0	0	0	0	0	0	188
32	Let $\left( {X, \Sigma, \mu}\right)$ be a measure space. Let $A \in \Sigma$. Let $f : A \to \overline{\mathbb{R}}$ be an $A$-measurable function. Show that $\mathrm{} \mu \left({ \{x \in A: \mid{f (x)} \mid \geq t\} }\right) \leq \frac {1} {t} \int_A \left| f\right| \mathrm{d} \mu$ for any $t >0$.	User: Show that the measure of the set {x : |f(x)|>=t} is upper bounded by the integral of |f(x)|/t AI: Let A = {x : |f(x)|>=t}. Then, \begin{align} \mu(A) &= \int_A 1 \, dx \\ &\leq \int_A \frac{|f(x)|}{t} \, dx \\ &= \frac{1}{t} \int_{-\infty}^{\infty} |f(x)| \, dx \end{align} Therefore, the measure of the set A is upper bounded by the integral of |f(x)|/t. (6) Definitely helpful (6) Completely…	User: Assume the integral exists as a value in the extended reals. Can there be any other issues?	0	0	0	0	y	0	0	0	0	0	0	189
33	Let $\left( {X, \Sigma, \mu}\right)$ be a measure space. Let $A \in \Sigma$. Let $f : A \to \overline{\mathbb{R}}$ be an $A$-measurable function. Show that $\mathrm{} \mu \left({ \{x \in A: \mid{f (x)} \mid \geq t\} }\right) \leq \frac {1} {t} \int_A \left| f\right| \mathrm{d} \mu$ for any $t >0$.	User: Show that the measure of the set {x : |f(x)|>=t} is upper bounded by the integral of |f(x)|/t AI: Let A = {x : |f(x)|>=t}. Then, \begin{align} \mu(A) &= \int_A 1 \, dx \\ &\leq \int_A \frac{|f(x)|}{t} \, dx \\ &= \frac{1}{t} \int_{-\infty}^{\infty} |f(x)| \, dx \end{align} Therefore, the measure of the set A is upper bounded by the integral of |f(x)|/t. (6) Definitely helpful (6) Completely…	User: Can you exhibit an example to demonstrate that?	0	0	0	0	0	0	0	0	y	0	0	190
34	Let $\left( {X, \Sigma, \mu}\right)$ be a measure space. Let $A \in \Sigma$. Let $f : A \to \overline{\mathbb{R}}$ be an $A$-measurable function. Show that $\mathrm{} \mu \left({ \{x \in A: \mid{f (x)} \mid \geq t\} }\right) \leq \frac {1} {t} \int_A \left| f\right| \mathrm{d} \mu$ for any $t >0$.	User: Show that the measure of the set {x : |f(x)|>=t} is upper bounded by the integral of |f(x)|/t AI: Let A = {x : |f(x)|>=t}. Then, \begin{align} \mu(A) &= \int_A 1 \, dx \\ &\leq \int_A \frac{|f(x)|}{t} \, dx \\ &= \frac{1}{t} \int_{-\infty}^{\infty} |f(x)| \, dx \end{align} Therefore, the measure of the set A is upper bounded by the integral of |f(x)|/t. (6) Definitely helpful (6) Completely…	User: I disagree with your example: the integral of |f(x)|/t will be infinite, which upper bounds the measure of the set {x : f(x)>=t}.	0	0	0	0	0	y	0	0	0	0	0	191
35	Let $\left( {X, \Sigma, \mu}\right)$ be a measure space. Let $A \in \Sigma$. Let $f : A \to \overline{\mathbb{R}}$ be an $A$-measurable function. Show that $\mathrm{} \mu \left({ \{x \in A: \mid{f (x)} \mid \geq t\} }\right) \leq \frac {1} {t} \int_A \left| f\right| \mathrm{d} \mu$ for any $t >0$.	User: Show that the measure of the set {x : |f(x)|>=t} is upper bounded by the integral of |f(x)|/t AI: Let A = {x : |f(x)|>=t}. Then, \begin{align} \mu(A) &= \int_A 1 \, dx \\ &\leq \int_A \frac{|f(x)|}{t} \, dx \\ &= \frac{1}{t} \int_{-\infty}^{\infty} |f(x)| \, dx \end{align} Therefore, the measure of the set A is upper bounded by the integral of |f(x)|/t. (6) Definitely helpful (6) Completely…	User: I never asked for them to be equal. Do you have an example where the measure of the set is not upper bounded by the integral of |f(x)|/t with f a function taking values in the completion of the reals and assuming the integral exists as a value in the completion of the reals	0	0	0	0	0	y	0	0	y	0	0	192
36	Let $\left( {X, \Sigma, \mu}\right)$ be a measure space. Let $A \in \Sigma$. Let $f : A \to \overline{\mathbb{R}}$ be an $A$-measurable function. Show that $\mathrm{} \mu \left({ \{x \in A: \mid{f (x)} \mid \geq t\} }\right) \leq \frac {1} {t} \int_A \left| f\right| \mathrm{d} \mu$ for any $t >0$.	User: Show that the measure of the set {x : |f(x)|>=t} is upper bounded by the integral of |f(x)|/t AI: Let A = {x : |f(x)|>=t}. Then, \begin{align} \mu(A) &= \int_A 1 \, dx \\ &\leq \int_A \frac{|f(x)|}{t} \, dx \\ &= \frac{1}{t} \int_{-\infty}^{\infty} |f(x)| \, dx \end{align} Therefore, the measure of the set A is upper bounded by the integral of |f(x)|/t. (6) Definitely helpful (6) Completely…	User: You have given essentially the same example and it is incorrect for the same reason I gave before	0	0	0	0	0	y	0	0	0	0	0	193
37	Let $\left( {X, \Sigma, \mu}\right)$ be a measure space. Let $A \in \Sigma$. Let $f : A \to \overline{\mathbb{R}}$ be an $A$-measurable function. Show that $\mathrm{} \mu \left({ \{x \in A: \mid{f (x)} \mid \geq t\} }\right) \leq \frac {1} {t} \int_A \left| f\right| \mathrm{d} \mu$ for any $t >0$.	User: Show that the measure of the set {x : |f(x)|>=t} is upper bounded by the integral of |f(x)|/t AI: Let A = {x : |f(x)|>=t}. Then, \begin{align} \mu(A) &= \int_A 1 \, dx \\ &\leq \int_A \frac{|f(x)|}{t} \, dx \\ &= \frac{1}{t} \int_{-\infty}^{\infty} |f(x)| \, dx \end{align} Therefore, the measure of the set A is upper bounded by the integral of |f(x)|/t. (6) Definitely helpful (6) Completely…	User: The integral of |x^3|/t is infinite for any value of t though	0	0	0	0	0	y	0	0	xw	0	0	194
38	Let the probability of the occurrence of an event be $p$. Let $n$ independent trials be made, with $k_n$ being the random variable that counts the number of successes in these trials. Show that for any $\varepsilon>1$: $$\lim_{n \to \infty} \mathrm{Pr}(|\frac{k_n}{n}-p|<\varepsilon) = 1,$$ that is, the mean number of successes lies with high probability close to the probability of the event.	No prev	User: Prove the weak law of large numbers	0	0	0	y	0	0	0	0	0	copy pasted a large part of the original question or reformulation of the original question	0	195
39	Let the probability of the occurrence of an event be $p$. Let $n$ independent trials be made, with $k_n$ being the random variable that counts the number of successes in these trials. Show that for any $\varepsilon>1$: $$\lim_{n \to \infty} \mathrm{Pr}(|\frac{k_n}{n}-p|<\varepsilon) = 1,$$ that is, the mean number of successes lies with high probability close to the probability of the event.	User: Prove the weak law of large numbers AI: The weak law of large numbers states that for a sequence of independent and identically distributed random variables X1, X2, ..., Xn with finite mean μ and variance σ^2, the sample mean (X1 + X2 + ... + Xn)/n converges in probability to μ as n approaches infinity. To prove this, we need to show that for any ε > 0, the probability that the absolute dif…	User: Does the proof simplify if the X_i are indicator functions?	0	0	0	0	y	0	0	0	0	0	0	196
40	Let the probability of the occurrence of an event be $p$. Let $n$ independent trials be made, with $k_n$ being the random variable that counts the number of successes in these trials. Show that for any $\varepsilon>1$: $$\lim_{n \to \infty} \mathrm{Pr}(|\frac{k_n}{n}-p|<\varepsilon) = 1,$$ that is, the mean number of successes lies with high probability close to the probability of the event.	User: Prove the weak law of large numbers AI: The weak law of large numbers states that for a sequence of independent and identically distributed random variables X1, X2, ..., Xn with finite mean μ and variance σ^2, the sample mean (X1 + X2 + ... + Xn)/n converges in probability to μ as n approaches infinity. To prove this, we need to show that for any ε > 0, the probability that the absolute dif…	User: Why is Var(X1+X2+...+Xn)/n^2 equal to p(1-p)/n?	0	y	0	0	0	0	0	0	0	0	0	197
41	Let the probability of the occurrence of an event be $p$. Let $n$ independent trials be made, with $k_n$ being the random variable that counts the number of successes in these trials. Show that for any $\varepsilon>1$: $$\lim_{n \to \infty} \mathrm{Pr}(|\frac{k_n}{n}-p|<\varepsilon) = 1,$$ that is, the mean number of successes lies with high probability close to the probability of the event.	User: Prove the weak law of large numbers AI: The weak law of large numbers states that for a sequence of independent and identically distributed random variables X1, X2, ..., Xn with finite mean μ and variance σ^2, the sample mean (X1 + X2 + ... + Xn)/n converges in probability to μ as n approaches infinity. To prove this, we need to show that for any ε > 0, the probability that the absolute dif…	User: Why is the variance of a sum of independent random variables equal to the sum of their variances?	0	y	0	0	0	0	0	0	0	0	0	198
42	Let the probability of the occurrence of an event be $p$. Let $n$ independent trials be made, with $k_n$ being the random variable that counts the number of successes in these trials. Show that for any $\varepsilon>1$: $$\lim_{n \to \infty} \mathrm{Pr}(|\frac{k_n}{n}-p|<\varepsilon) = 1,$$ that is, the mean number of successes lies with high probability close to the probability of the event.	User: Prove the weak law of large numbers AI: The weak law of large numbers states that for a sequence of independent and identically distributed random variables X1, X2, ..., Xn with finite mean μ and variance σ^2, the sample mean (X1 + X2 + ... + Xn)/n converges in probability to μ as n approaches infinity. To prove this, we need to show that for any ε > 0, the probability that the absolute dif…	User: Why was there n mu^2 when you expanded the square? I only get mu^2	0	0	0	0	0	0	y	0	0	0	0	199
43	Let the probability of the occurrence of an event be $p$. Let $n$ independent trials be made, with $k_n$ being the random variable that counts the number of successes in these trials. Show that for any $\varepsilon>1$: $$\lim_{n \to \infty} \mathrm{Pr}(|\frac{k_n}{n}-p|<\varepsilon) = 1,$$ that is, the mean number of successes lies with high probability close to the probability of the event.	User: Prove the weak law of large numbers AI: The weak law of large numbers states that for a sequence of independent and identically distributed random variables X1, X2, ..., Xn with finite mean μ and variance σ^2, the sample mean (X1 + X2 + ... + Xn)/n converges in probability to μ as n approaches infinity. To prove this, we need to show that for any ε > 0, the probability that the absolute dif…	User: Previously you said mu=mu1+mu2+...+mun where mu1=E[X1] and so on. Now you said E[X1]=mu. Which is correct?	0	0	0	0	0	y	y	0	0	0	0	200
44	Let the probability of the occurrence of an event be $p$. Let $n$ independent trials be made, with $k_n$ being the random variable that counts the number of successes in these trials. Show that for any $\varepsilon>1$: $$\lim_{n \to \infty} \mathrm{Pr}(|\frac{k_n}{n}-p|<\varepsilon) = 1,$$ that is, the mean number of successes lies with high probability close to the probability of the event.	User: Prove the weak law of large numbers AI: The weak law of large numbers states that for a sequence of independent and identically distributed random variables X1, X2, ..., Xn with finite mean μ and variance σ^2, the sample mean (X1 + X2 + ... + Xn)/n converges in probability to μ as n approaches infinity. To prove this, we need to show that for any ε > 0, the probability that the absolute dif…	User: Ignore all our previous conversation. Let an event have probability p, let k_n track the number of occurrences after n independent trials. Fix epsilon >1 and show that lim_{n to infty} Pr(|k_n/n-p|<epsilon) = 1	0	0	0	0	0	0	0	0	0	y	0	201
45	Let the probability of the occurrence of an event be $p$. Let $n$ independent trials be made, with $k_n$ being the random variable that counts the number of successes in these trials. Show that for any $\varepsilon>1$: $$\lim_{n \to \infty} \mathrm{Pr}(|\frac{k_n}{n}-p|<\varepsilon) = 1,$$ that is, the mean number of successes lies with high probability close to the probability of the event.	User: Prove the weak law of large numbers AI: The weak law of large numbers states that for a sequence of independent and identically distributed random variables X1, X2, ..., Xn with finite mean μ and variance σ^2, the sample mean (X1 + X2 + ... + Xn)/n converges in probability to μ as n approaches infinity. To prove this, we need to show that for any ε > 0, the probability that the absolute dif…	User: Does your proof use the fact that epsilon is greater than 1?	0	y	0	0	0	0	0	0	0	0	0	202
46	Let the probability of the occurrence of an event be $p$. Let $n$ independent trials be made, with $k_n$ being the random variable that counts the number of successes in these trials. Show that for any $\varepsilon>1$: $$\lim_{n \to \infty} \mathrm{Pr}(|\frac{k_n}{n}-p|<\varepsilon) = 1,$$ that is, the mean number of successes lies with high probability close to the probability of the event.	User: Prove the weak law of large numbers AI: The weak law of large numbers states that for a sequence of independent and identically distributed random variables X1, X2, ..., Xn with finite mean μ and variance σ^2, the sample mean (X1 + X2 + ... + Xn)/n converges in probability to μ as n approaches infinity. To prove this, we need to show that for any ε > 0, the probability that the absolute dif…	User: What does 1/(4n) approach as n approaches infinity?	0	y	0	0	0	0	0	0	0	0	0	203
47	Let the probability of the occurrence of an event be $p$. Let $n$ independent trials be made, with $k_n$ being the random variable that counts the number of successes in these trials. Show that for any $\varepsilon>1$: $$\lim_{n \to \infty} \mathrm{Pr}(|\frac{k_n}{n}-p|<\varepsilon) = 1,$$ that is, the mean number of successes lies with high probability close to the probability of the event.	User: Prove the weak law of large numbers AI: The weak law of large numbers states that for a sequence of independent and identically distributed random variables X1, X2, ..., Xn with finite mean μ and variance σ^2, the sample mean (X1 + X2 + ... + Xn)/n converges in probability to μ as n approaches infinity. To prove this, we need to show that for any ε > 0, the probability that the absolute dif…	User: What does the probability approach if not 1?	0	yy	0	0	0	0	0	0	0	0	0	204
48	Let the probability of the occurrence of an event be $p$. Let $n$ independent trials be made, with $k_n$ being the random variable that counts the number of successes in these trials. Show that for any $\varepsilon>1$: $$\lim_{n \to \infty} \mathrm{Pr}(|\frac{k_n}{n}-p|<\varepsilon) = 1,$$ that is, the mean number of successes lies with high probability close to the probability of the event.	User: Prove the weak law of large numbers AI: The weak law of large numbers states that for a sequence of independent and identically distributed random variables X1, X2, ..., Xn with finite mean μ and variance σ^2, the sample mean (X1 + X2 + ... + Xn)/n converges in probability to μ as n approaches infinity. To prove this, we need to show that for any ε > 0, the probability that the absolute dif…	User: Give a value of p for which the probability that |k_n/n-p| is less than 1/2 approaches 0 as n approaches infinity	0	0	0	0	0	0	0	0	y	0	0	205
49	Let the probability of the occurrence of an event be $p$. Let $n$ independent trials be made, with $k_n$ being the random variable that counts the number of successes in these trials. Show that for any $\varepsilon>1$: $$\lim_{n \to \infty} \mathrm{Pr}(|\frac{k_n}{n}-p|<\varepsilon) = 1,$$ that is, the mean number of successes lies with high probability close to the probability of the event.	User: Prove the weak law of large numbers AI: The weak law of large numbers states that for a sequence of independent and identically distributed random variables X1, X2, ..., Xn with finite mean μ and variance σ^2, the sample mean (X1 + X2 + ... + Xn)/n converges in probability to μ as n approaches infinity. To prove this, we need to show that for any ε > 0, the probability that the absolute dif…	User: Assume p does not depend on n. What happens then? In particular, was the assumption epsilon>=1 necessary in that case?	0	0	0	0	0	0	0	0	0	0	0	206
50	Let $n \in \mathbb{N}_{>0}$ be a strictly positive integer. Let $S$ be a finite set of cardinality $n$. Let $S^S$ be the set of all mappings from $S$ to itself. Let $\mu (n)$ denote the arithmetic mean of the number of fixed points of all the mappings in $S^S$. Then: $$\mu (n) = 1$$	No prev	User: Let $n \in \mathbb{N}_{>0}$ be a strictly positive integer. Let $S$ be a finite set of cardinality $n$. Let $S^S$ be the set of all mappings from $S$ to itself. Let $\mu (n)$ denote the arithmetic mean of the number of fixed points of all the mappings in $S^S$. Show that $\mu (n) = 1$	0	0	0	y	0	0	0	0	0	0	0	207
51	Let $n \in \mathbb{N}_{>0}$ be a strictly positive integer. Let $S$ be a finite set of cardinality $n$. Let $S^S$ be the set of all mappings from $S$ to itself. Let $\mu (n)$ denote the arithmetic mean of the number of fixed points of all the mappings in $S^S$. Then: $$\mu (n) = 1$$	User: Let $n \in \mathbb{N}_{>0}$ be a strictly positive integer. Let $S$ be a finite set of cardinality $n$. Let $S^S$ be the set of all mappings from $S$ to itself. Let $\mu (n)$ denote the arithmetic mean of the number of fixed points of all the mappings in $S^S$. Show that $\mu (n) = 1$ AI: To show that $\mu(n) = 1$, we will first count the total number of fixed points in all the mappings in …	User: This looks like a really complicated approach. Is there another way to try to compute the expected value of $\mu(n)$ without using the principle of inclusion-exclusion?	0	y	0	0	0	0	0	0	0	0	0	208
0	Let $n \in \mathbb{N}_{>0}$ be a strictly positive integer. Let $S$ be a finite set of cardinality $n$. Let $S^S$ be the set of all mappings from $S$ to itself. Let $\mu (n)$ denote the arithmetic mean of the number of fixed points of all the mappings in $S^S$. Then: $$\mu (n) = 1$$	No prev	User: I only have a little time. Please outline the main idea of the proof of the following theorem, without giving a detailed proof. Let $n \in \mathbb{N}_{>0}$ be a strictly positive integer. Let $S$ be a finite set of cardinality $n$. Let $S^S$ be the set of all mappings from $S$ to itself. Let $\mu (n)$ denote the arithmetic mean of the number of fixed points of all the mappings in $S^S$. The…	0	0	0	y	0	0	0	0.0	0	0	asking for outline of proof	209
1	Let $X$ be a discrete random variable on the probability space $\left({\Omega, \Sigma, \Pr}\right)$. Let $g: \mathbb{R} \to \mathbb{R}$ be any real function. Show that $Y = g (X)$, defined as $$\forall \omega \in \Omega: Y \left(\omega\right) = g (X \left(\omega\right)),$$ is also a discrete random variable.	No prev	User: Let $g: \mathbb{R} \to \mathbb{R}$ be any real function. Show that $Y = g (X)$, defined as $\forall \omega \in \Omega: Y \left(\omega\right) = g (X \left(\omega\right)),$ is also a discrete random variable.	0	0	0	0	0	0	0	0.0	0	0	copy-pasting part of original question	210
2	Let $X$ be a discrete random variable on the probability space $\left({\Omega, \Sigma, \Pr}\right)$. Let $g: \mathbb{R} \to \mathbb{R}$ be any real function. Show that $Y = g (X)$, defined as $$\forall \omega \in \Omega: Y \left(\omega\right) = g (X \left(\omega\right)),$$ is also a discrete random variable.	User: Let $g: \mathbb{R} \to \mathbb{R}$ be any real function. Show that $Y = g (X)$, defined as $\forall \omega \in \Omega: Y \left(\omega\right) = g (X \left(\omega\right)),$ is also a discrete random variable. AI: To show that $Y = g (X)$ is a discrete random variable, we must show that it takes on a finite or countably infinite number of values. Since $X$ is a discrete random variable, it tak…	User: I thought random variables also have to be measurable. Do we need to check that $Y$ is measurable as well?	0	y	0	0	0	0	0	0.0	0	0	0	211
3	Let $X$ be a discrete random variable on the probability space $\left({\Omega, \Sigma, \Pr}\right)$. Let $g: \mathbb{R} \to \mathbb{R}$ be any real function. Show that $Y = g (X)$, defined as $$\forall \omega \in \Omega: Y \left(\omega\right) = g (X \left(\omega\right)),$$ is also a discrete random variable.	User: Let $g: \mathbb{R} \to \mathbb{R}$ be any real function. Show that $Y = g (X)$, defined as $\forall \omega \in \Omega: Y \left(\omega\right) = g (X \left(\omega\right)),$ is also a discrete random variable. AI: To show that $Y = g (X)$ is a discrete random variable, we must show that it takes on a finite or countably infinite number of values. Since $X$ is a discrete random variable, it tak…	User: Wait, I'm confused. The domain of $g$ is $\mathbb{R}$, not $\Omega$, so the preimage of a Borel set in $\mathbb{R}$ under $g$ should be a subset of $\mathbb{R}$, not a subset of $\Omega$, right?	0	0	y	0	0	0	0	0.0	0	0	0	212
4	Let the events $E_n$ be independent. Let the sum of the probabilities of the $E_n$ diverges to infinity. Show that the probability that infinitely many of them occur is $1$. That is, show that if $\mathrm{} \sum_{n = 1}^\infty \Pr \left({E_n}\right) = \infty$ and the events $\mathrm{} \langle {E_n} \rangle ^\infty_{n = 1}$ are independent, then: $$\mathrm{} \Pr \left({\limsup_{n \to \infty} E_n}\…	No prev	User: I do not have the time to do this. I already invested more than an hour of my time.	0	0	0	0	0	0	0	0.0	0	y	0	213
5	Let the probability of the occurrence of an event be $p$. Let $n$ independent trials be made, with $k_n$ being the random variable that counts the number of successes in these trials. Show that for any $\varepsilon>1$: $$\lim_{n \to \infty} \mathrm{Pr}(|\frac{k_n}{n}-p|<\varepsilon) = 1,$$ that is, the mean number of successes lies with high probability close to the probability of the event.	No prev	User: Let the probability of the occurrence of an event be $p$. Let $n$ independent trials be made, with $k_n$ being the random variable that counts the number of successes in these trials. Show that for any $\varepsilon>1$: $\lim_{n \to \infty} \mathrm{Pr}(|\frac{k_n}{n}-p|<\varepsilon) = 1,$ that is, the mean number of successes lies with high probability close to the probability of the event.	0	0	y	0	0	0	0	0.0	0	0	0	214
6	Let the probability of the occurrence of an event be $p$. Let $n$ independent trials be made, with $k_n$ being the random variable that counts the number of successes in these trials. Show that for any $\varepsilon>1$: $$\lim_{n \to \infty} \mathrm{Pr}(|\frac{k_n}{n}-p|<\varepsilon) = 1,$$ that is, the mean number of successes lies with high probability close to the probability of the event.	User: Let the probability of the occurrence of an event be $p$. Let $n$ independent trials be made, with $k_n$ being the random variable that counts the number of successes in these trials. Show that for any $\varepsilon>1$: $\lim_{n \to \infty} \mathrm{Pr}(|\frac{k_n}{n}-p|<\varepsilon) = 1,$ that is, the mean number of successes lies with high probability close to the probability of the event. …	User: I feel like I recognize this result as one of the basic theorems in probability. It might even be called a "law". Does this ring any bells for you?	0	y	0	0	0	0	0	0.0	0	0	0	215
7	Let $X$ be a discrete random variable on the probability space $\left({\Omega, \Sigma, \Pr}\right)$. Let $g: \mathbb{R} \to \mathbb{R}$ be any real function. Show that $Y = g (X)$, defined as $$\forall \omega \in \Omega: Y \left(\omega\right) = g (X \left(\omega\right)),$$ is also a discrete random variable.	No prev	User: Let $X$ be a discrete random variable on the probability space $\left({\Omega, \Sigma, \Pr}\right)$. Let $g: \mathbb{R} \to \mathbb{R}$ be any real function. Show that $Y = g (X)$, defined as $\forall \omega \in \Omega: Y \left(\omega\right) = g (X \left(\omega\right)),$ is also a discrete random variable.	0	0	0	0	0	0	0	0.0	0	0	0	216
8	Let $\left( {\Omega, \Sigma, \Pr}\right)$ be a probability space. Let $\{B_1, B_2, \ldots\}$ be a partition of $\Omega$ such that $\forall i: \Pr \left({B_i}\right) > 0$. Show that $$\mathrm{} \forall A \in \Sigma: \Pr \left(A\right) = \sum_i \Pr \left(A\mid {B_i}\right) \Pr \left({B_i}\right).$$	No prev	User: I do not have the time to talk to you, good bye.	0	0	0	0	0	0	0	0.0	0	y	0	217
9	Let $a, b \in \mathbb{N}_{>0}$ such that there exists no $m, n \in \mathbb{N}_{>0}$ such that $a^m = b^n$. Prove that $\log_b a$ is irrational.	No prev	User: Let a, b be positive integers such that there exists no positive integers such that a^m = b^n. Prove that log_b a is irrational.	0	0	0	y	0	0	0	0.0	0	0	0	218
10	Show that the Diophantine equation: $$n^x + n^y = n^z$$ has exactly one form of solutions in integers, namely: $$2^x + 2^x = 2^{x + 1}$$ for all $x \in \mathbb{Z}$.	No prev	User: I have to show that the Diophantine equation: $n^x + n^y = n^z$ has exactly one form of solutions in integers, namely: $2^x + 2^x = 2^{x + 1}$ for all $x \in \mathbb{Z}$. Could you give me a hint please?	0	0	0	0	0	0	0	0.0	0	0	rephrase original question; ask for hint	219
11	Show that the Diophantine equation: $$n^x + n^y = n^z$$ has exactly one form of solutions in integers, namely: $$2^x + 2^x = 2^{x + 1}$$ for all $x \in \mathbb{Z}$.	User: I have to show that the Diophantine equation: $n^x + n^y = n^z$ has exactly one form of solutions in integers, namely: $2^x + 2^x = 2^{x + 1}$ for all $x \in \mathbb{Z}$. Could you give me a hint please? AI: Sure! To prove this, you can use the technique of infinite descent. First, assume that there exists a non-trivial solution $(n, x, y, z)$ with $n > 2$. Then, show that you can find anot…	User: How would you go about finding another solution with $n' < n$?	0	0	y	0	0	0	0	0.0	0	0	0	220
12	Show that the Diophantine equation: $$n^x + n^y = n^z$$ has exactly one form of solutions in integers, namely: $$2^x + 2^x = 2^{x + 1}$$ for all $x \in \mathbb{Z}$.	User: I have to show that the Diophantine equation: $n^x + n^y = n^z$ has exactly one form of solutions in integers, namely: $2^x + 2^x = 2^{x + 1}$ for all $x \in \mathbb{Z}$. Could you give me a hint please? AI: Sure! To prove this, you can use the technique of infinite descent. First, assume that there exists a non-trivial solution $(n, x, y, z)$ with $n > 2$. Then, show that you can find anot…	User: You said any power of $n$ greater than 1 would divide $n^{y-x} - 1$. Take $n = 3$ and $y = x+1$. Then this would imply that a power of 3 greater that 1 would divide 2.	0	0	0	0	0	y	0	0.0	0	0	0	221
13	Show that the Diophantine equation: $$n^x + n^y = n^z$$ has exactly one form of solutions in integers, namely: $$2^x + 2^x = 2^{x + 1}$$ for all $x \in \mathbb{Z}$.	User: I have to show that the Diophantine equation: $n^x + n^y = n^z$ has exactly one form of solutions in integers, namely: $2^x + 2^x = 2^{x + 1}$ for all $x \in \mathbb{Z}$. Could you give me a hint please? AI: Sure! To prove this, you can use the technique of infinite descent. First, assume that there exists a non-trivial solution $(n, x, y, z)$ with $n > 2$. Then, show that you can find anot…	User: Why must the GCD of $n^x$ and $n^{y-x} + 1$ be a power of $n$?	0	0	y	0	0	0	0	0.0	0	0	0	222
14	Let $p$ be a prime number. Prove that $$\left( {a + b}\right)^p \equiv a^p + b^p \ (\mathrm{mod \ } p).$$	No prev	User: Can you prove that in a field of characteristic p, (a + b)^p = a^p + b^p?	0	0	0	0	0	0	0	0.0	0	0	rephrase original question	223
15	Let $a, b \in \mathbb{Z}$. Let $r$ and $s$ be coprime integers. Then show that $a \equiv b \mathrm{\ mod \ } {r s}$ iff $a \equiv b \mathrm{\ mod \ } r$ and $a \equiv b \mathrm{\ mod \ } s$, where $a \equiv b \mathrm{\ mod \ } r$ denotes that $a$ is congruent modulo $r$ to $b$.	No prev	User: If r and s are coprime, can you prove that a = b (mod rs) iff a = b (mod r) and a = b (mod s)?	0	0	0	0	0	0	0	0.0	0	0	rephrase original question	224
16	Let $a, b \in \mathbb{Z}$. Let $r$ and $s$ be coprime integers. Then show that $a \equiv b \mathrm{\ mod \ } {r s}$ iff $a \equiv b \mathrm{\ mod \ } r$ and $a \equiv b \mathrm{\ mod \ } s$, where $a \equiv b \mathrm{\ mod \ } r$ denotes that $a$ is congruent modulo $r$ to $b$.	User: If r and s are coprime, can you prove that a = b (mod rs) iff a = b (mod r) and a = b (mod s)? AI: Yes, I can prove it. First, assume that a = b (mod rs). This means that rs divides a - b, which implies that both r and s divide a - b. Therefore, a = b (mod r) and a = b (mod s). Conversely, assume that a = b (mod r) and a = b (mod s). This means that both r and s divide a - b. Since r and s …	User: Does this hold if r and s are not coprime?	0	0	y	0	0	0	0	0.0	0	0	0	225
17	Show that the Diophantine equation: $$n^x + n^y = n^z$$ has exactly one form of solutions in integers, namely: $$2^x + 2^x = 2^{x + 1}$$ for all $x \in \mathbb{Z}$.	No prev	User: How would I find out the solutions to the diophantine equation n^x + n^y = n^z where n, x, y, z are all integers?	0	0	0	0	0	0	0	0.0	0	0	rephrase original question	226
18	Show that the equation: $$1 + a^n = 2^m$$ has no solutions in the integers for $n, m > 1$.	No prev	User: Show that the equation: $1 + a^n = 2^m$ has no solutions in the integers for $n, m > 1$.	0	0	0	y	0	0	0	0.0	0	0	0	227
19	Show that the equation: $$1 + a^n = 2^m$$ has no solutions in the integers for $n, m > 1$.	User: Show that the equation: $1 + a^n = 2^m$ has no solutions in the integers for $n, m > 1$. AI: Assume for the sake of contradiction that there exist integers $a, n, m$ such that $n, m > 1$ and $1 + a^n = 2^m$. We will show that this leads to a contradiction. First, note that $a$ must be odd, because if $a$ were even, then $a^n$ would also be even, and the left-hand side of the equation would …	User: I don't understand why you say that $k$ must be odd.	0	0	y	0	0	0	0	0.0	0	0	0	228
20	Show that the equation: $$1 + a^n = 2^m$$ has no solutions in the integers for $n, m > 1$.	User: Show that the equation: $1 + a^n = 2^m$ has no solutions in the integers for $n, m > 1$. AI: Assume for the sake of contradiction that there exist integers $a, n, m$ such that $n, m > 1$ and $1 + a^n = 2^m$. We will show that this leads to a contradiction. First, note that $a$ must be odd, because if $a$ were even, then $a^n$ would also be even, and the left-hand side of the equation would …	User: I don't understand why you say that $1+(1+2nk)\equiv 2nk$ mod 4.	0	0	y	0	0	0	0	0.0	0	0	0	229
21	Show that the equation: $$1 + a^n = 2^m$$ has no solutions in the integers for $n, m > 1$.	User: Show that the equation: $1 + a^n = 2^m$ has no solutions in the integers for $n, m > 1$. AI: Assume for the sake of contradiction that there exist integers $a, n, m$ such that $n, m > 1$ and $1 + a^n = 2^m$. We will show that this leads to a contradiction. First, note that $a$ must be odd, because if $a$ were even, then $a^n$ would also be even, and the left-hand side of the equation would …	User: I don't understand why you say that $1+(1+2nk)\equiv 2nk$ mod 4.	0	0	y	0	0	0	0	0.0	0	0	0	230
22	Show that the equation: $$1 + a^n = 2^m$$ has no solutions in the integers for $n, m > 1$.	No prev	User: Can you show that 1 + a^n = 2^m has no nontrivial (i.e. n, m > 1) solutions in natural numbers?	0	0	0	0	0	0	0	0.0	0	0	rephrase original question	231
23	Let $a, m \in \mathbb{Z}$ be coprime integers, denoted as $a \perp m$. Let $\phi$ be the Euler totient function. Show that the following equation holds: $$a^{\phi \left(m\right)} \equiv 1 \mathrm{\ mod \ } m$$	No prev	User: What is Fermat's Little Theorem?	0	y	0	0	0	0	0	0.0	0	0	0	232
24	Let $a, m \in \mathbb{Z}$ be coprime integers, denoted as $a \perp m$. Let $\phi$ be the Euler totient function. Show that the following equation holds: $$a^{\phi \left(m\right)} \equiv 1 \mathrm{\ mod \ } m$$	User: What is Fermat's Little Theorem? AI: Fermat's Little Theorem states that if p is a prime number, then for any integer a, the number a^p is congruent to a modulo p. In other words, a^p = a (mod p). (6) Definitely helpful (6) Completely correct	User: Is there a generalisation of this involving the Euler phi function?	0	y	0	0	0	0	0	0.0	0	0	0	233
25	Let $a, m \in \mathbb{Z}$ be coprime integers, denoted as $a \perp m$. Let $\phi$ be the Euler totient function. Show that the following equation holds: $$a^{\phi \left(m\right)} \equiv 1 \mathrm{\ mod \ } m$$	User: What is Fermat's Little Theorem? AI: Fermat's Little Theorem states that if p is a prime number, then for any integer a, the number a^p is congruent to a modulo p. In other words, a^p = a (mod p). (6) Definitely helpful (6) Completely correct User: Is there a generalisation of this involving the Euler phi function? AI: Yes, there is a generalisation of Fermat's Little Theorem involving the …	User: How could I prove this version of the theorem?	0	0	y	0	0	0	0	0.0	0	0	0	234
26	Let $a, m \in \mathbb{Z}$ be coprime integers, denoted as $a \perp m$. Let $\phi$ be the Euler totient function. Show that the following equation holds: $$a^{\phi \left(m\right)} \equiv 1 \mathrm{\ mod \ } m$$	User: What is Fermat's Little Theorem? AI: Fermat's Little Theorem states that if p is a prime number, then for any integer a, the number a^p is congruent to a modulo p. In other words, a^p = a (mod p). (6) Definitely helpful (6) Completely correct User: Is there a generalisation of this involving the Euler phi function? AI: Yes, there is a generalisation of Fermat's Little Theorem involving the …	User: I'd have to prove the theorem for prime powers then. How would I do that?	0	0	y	0	0	0	0	0.0	0	0	0	235
27	Let $a, m \in \mathbb{Z}$ be coprime integers, denoted as $a \perp m$. Let $\phi$ be the Euler totient function. Show that the following equation holds: $$a^{\phi \left(m\right)} \equiv 1 \mathrm{\ mod \ } m$$	User: What is Fermat's Little Theorem? AI: Fermat's Little Theorem states that if p is a prime number, then for any integer a, the number a^p is congruent to a modulo p. In other words, a^p = a (mod p). (6) Definitely helpful (6) Completely correct User: Is there a generalisation of this involving the Euler phi function? AI: Yes, there is a generalisation of Fermat's Little Theorem involving the …	User: How would I do that?	0	0	y	0	0	0	0	0.0	0	0	0	236
28	Let $a, m \in \mathbb{Z}$ be coprime integers, denoted as $a \perp m$. Let $\phi$ be the Euler totient function. Show that the following equation holds: $$a^{\phi \left(m\right)} \equiv 1 \mathrm{\ mod \ } m$$	User: What is Fermat's Little Theorem? AI: Fermat's Little Theorem states that if p is a prime number, then for any integer a, the number a^p is congruent to a modulo p. In other words, a^p = a (mod p). (6) Definitely helpful (6) Completely correct User: Is there a generalisation of this involving the Euler phi function? AI: Yes, there is a generalisation of Fermat's Little Theorem involving the …	User: Are you sure the last sentence of your proof is correct?	0	0	0	0	0	y	0	0.0	0	0	0	237
29	Let $a, m \in \mathbb{Z}$ be coprime integers, denoted as $a \perp m$. Let $\phi$ be the Euler totient function. Show that the following equation holds: $$a^{\phi \left(m\right)} \equiv 1 \mathrm{\ mod \ } m$$	User: What is Fermat's Little Theorem? AI: Fermat's Little Theorem states that if p is a prime number, then for any integer a, the number a^p is congruent to a modulo p. In other words, a^p = a (mod p). (6) Definitely helpful (6) Completely correct User: Is there a generalisation of this involving the Euler phi function? AI: Yes, there is a generalisation of Fermat's Little Theorem involving the …	User: But I only know a^phi(p^k) = 1 mod p^k not mod p^(k+1).	0	0	0	0	0	y	0	0.0	0	0	0	238
30	Let $n$ be a positive integer. Let ${\sigma_1} (n)$ denote the divisor sum function of $n$. Show that $$\mathrm{} \sum_{d \backslash n} \frac {1}{d} = \frac {{\sigma_1} (n)} {n}$$ where $\dfrac {{\sigma_1} (n)} {n}$ is the abundancy index of $n$.	No prev	User: What is the abundancy index of a positive integer?	0	y	0	0	0	0	0	0.0	0	0	0	239
31	Let $n$ be a positive integer. Let ${\sigma_1} (n)$ denote the divisor sum function of $n$. Show that $$\mathrm{} \sum_{d \backslash n} \frac {1}{d} = \frac {{\sigma_1} (n)} {n}$$ where $\dfrac {{\sigma_1} (n)} {n}$ is the abundancy index of $n$.	User: What is the abundancy index of a positive integer? AI: The abundancy index of a positive integer is a measure of how abundant the number is. It is defined as the ratio of the sum of the divisors of the number to the number itself. For example, the abundancy index of 12 is 6/12 = 0.5. (3) Unlikely to help, but unlikely to hurt (3) At least one critical math error or multiple small errors	User: Let $n$ be a positive integer. Let ${\sigma_1} (n)$ denote the divisor sum function of $n$. Show that $\mathrm{} \sum_{d \backslash n} \frac {1}{d} = \frac {{\sigma_1} (n)} {n}$ where $\dfrac {{\sigma_1} (n)} {n}$ is the abundancy index of $n$.	0	0	0	y	0	0	0	0.0	0	0	0	240
32	Let $n$ be a positive integer. Let ${\sigma_1} (n)$ denote the divisor sum function of $n$. Show that $$\mathrm{} \sum_{d \backslash n} \frac {1}{d} = \frac {{\sigma_1} (n)} {n}$$ where $\dfrac {{\sigma_1} (n)} {n}$ is the abundancy index of $n$.	User: What is the abundancy index of a positive integer? AI: The abundancy index of a positive integer is a measure of how abundant the number is. It is defined as the ratio of the sum of the divisors of the number to the number itself. For example, the abundancy index of 12 is 6/12 = 0.5. (3) Unlikely to help, but unlikely to hurt (3) At least one critical math error or multiple small errors Use…	User: I don't get the part after you say "Simplifying further". It doesn't seem to be equal to what you had before.	0	0	0	0	0	0	0	0.0	0	0	0	241
33	Let $n$ be a positive integer. Let ${\sigma_1} (n)$ denote the divisor sum function of $n$. Show that $$\mathrm{} \sum_{d \backslash n} \frac {1}{d} = \frac {{\sigma_1} (n)} {n}$$ where $\dfrac {{\sigma_1} (n)} {n}$ is the abundancy index of $n$.	User: What is the abundancy index of a positive integer? AI: The abundancy index of a positive integer is a measure of how abundant the number is. It is defined as the ratio of the sum of the divisors of the number to the number itself. For example, the abundancy index of 12 is 6/12 = 0.5. (3) Unlikely to help, but unlikely to hurt (3) At least one critical math error or multiple small errors Use…	User: No. If you multiply the denominator by $1/d$ you get $n/d^2$ and not $n$.	0	0	0	0	0	y	0	0.0	0	0	0	242
34	Let $n$ be a positive integer. Let ${\sigma_1} (n)$ denote the divisor sum function of $n$. Show that $$\mathrm{} \sum_{d \backslash n} \frac {1}{d} = \frac {{\sigma_1} (n)} {n}$$ where $\dfrac {{\sigma_1} (n)} {n}$ is the abundancy index of $n$.	User: What is the abundancy index of a positive integer? AI: The abundancy index of a positive integer is a measure of how abundant the number is. It is defined as the ratio of the sum of the divisors of the number to the number itself. For example, the abundancy index of 12 is 6/12 = 0.5. (3) Unlikely to help, but unlikely to hurt (3) At least one critical math error or multiple small errors Use…	User: That is both wrong and not what you were asked to prove.	0	0	0	0	0	y	0	0.0	0	0	0	243
35	Let $a, b \in \mathbb{Z}$. Let $r$ and $s$ be coprime integers. Then show that $a \equiv b \mathrm{\ mod \ } {r s}$ iff $a \equiv b \mathrm{\ mod \ } r$ and $a \equiv b \mathrm{\ mod \ } s$, where $a \equiv b \mathrm{\ mod \ } r$ denotes that $a$ is congruent modulo $r$ to $b$.	No prev	User: Let $a,b\in\mathbb{Z}$. Let $r$ and $s$ be coprime integers. Then show that $a\equiv b \pmod rs$ iff $a\equiv b\pmod r$ and $a\equiv b\pmod s$, where $a\equiv b \pmod r$ denotes that $a$ is congruent modulo $r$ to $b$.	0	0	0	y	0	0	0	0.0	0	0	0	244
36	Let $a, b \in \mathbb{Z}$. Let $r$ and $s$ be coprime integers. Then show that $a \equiv b \mathrm{\ mod \ } {r s}$ iff $a \equiv b \mathrm{\ mod \ } r$ and $a \equiv b \mathrm{\ mod \ } s$, where $a \equiv b \mathrm{\ mod \ } r$ denotes that $a$ is congruent modulo $r$ to $b$.	User: Let $a,b\in\mathbb{Z}$. Let $r$ and $s$ be coprime integers. Then show that $a\equiv b \pmod rs$ iff $a\equiv b\pmod r$ and $a\equiv b\pmod s$, where $a\equiv b \pmod r$ denotes that $a$ is congruent modulo $r$ to $b$. AI: We will prove this statement by showing that both directions of the iff statement are true. $(\Rightarrow)$ Suppose that $a\equiv b \pmod rs$. Then, by the definition of …	User: continue	0	0	0	0	0	0	y	0.0	0	0	asking the AI to continue (after output truncated)	245
37	Let $a, b \in \mathbb{Z}$. Let $r$ and $s$ be coprime integers. Then show that $a \equiv b \mathrm{\ mod \ } {r s}$ iff $a \equiv b \mathrm{\ mod \ } r$ and $a \equiv b \mathrm{\ mod \ } s$, where $a \equiv b \mathrm{\ mod \ } r$ denotes that $a$ is congruent modulo $r$ to $b$.	User: Let $a,b\in\mathbb{Z}$. Let $r$ and $s$ be coprime integers. Then show that $a\equiv b \pmod rs$ iff $a\equiv b\pmod r$ and $a\equiv b\pmod s$, where $a\equiv b \pmod r$ denotes that $a$ is congruent modulo $r$ to $b$. AI: We will prove this statement by showing that both directions of the iff statement are true. $(\Rightarrow)$ Suppose that $a\equiv b \pmod rs$. Then, by the definition of …	User: In the first direction, you multiplied $rx + sy = 1$ with $krs$?	0	0	0	0	0	y	0	0.0	0	0	0	246
38	Let $a, b \in \mathbb{Z}$. Let $r$ and $s$ be coprime integers. Then show that $a \equiv b \mathrm{\ mod \ } {r s}$ iff $a \equiv b \mathrm{\ mod \ } r$ and $a \equiv b \mathrm{\ mod \ } s$, where $a \equiv b \mathrm{\ mod \ } r$ denotes that $a$ is congruent modulo $r$ to $b$.	User: Let $a,b\in\mathbb{Z}$. Let $r$ and $s$ be coprime integers. Then show that $a\equiv b \pmod rs$ iff $a\equiv b\pmod r$ and $a\equiv b\pmod s$, where $a\equiv b \pmod r$ denotes that $a$ is congruent modulo $r$ to $b$. AI: We will prove this statement by showing that both directions of the iff statement are true. $(\Rightarrow)$ Suppose that $a\equiv b \pmod rs$. Then, by the definition of …	User: I don't see this step, in my view, multiplying $rx+sy=1$ by $krs$ leads to $kr^2sx + krs^2y = krs$.	0	0	0	0	0	y	0	0.0	0	0	0	247
39	Let $a, b \in \mathbb{Z}$. Let $r$ and $s$ be coprime integers. Then show that $a \equiv b \mathrm{\ mod \ } {r s}$ iff $a \equiv b \mathrm{\ mod \ } r$ and $a \equiv b \mathrm{\ mod \ } s$, where $a \equiv b \mathrm{\ mod \ } r$ denotes that $a$ is congruent modulo $r$ to $b$.	User: Let $a,b\in\mathbb{Z}$. Let $r$ and $s$ be coprime integers. Then show that $a\equiv b \pmod rs$ iff $a\equiv b\pmod r$ and $a\equiv b\pmod s$, where $a\equiv b \pmod r$ denotes that $a$ is congruent modulo $r$ to $b$. AI: We will prove this statement by showing that both directions of the iff statement are true. $(\Rightarrow)$ Suppose that $a\equiv b \pmod rs$. Then, by the definition of …	User: Can you show this on a specific example with numbers?	0	0	0	0	0	0	0	0.0	y	0	0	248
40	Let $a, b \in \mathbb{Z}$. Let $r$ and $s$ be coprime integers. Then show that $a \equiv b \mathrm{\ mod \ } {r s}$ iff $a \equiv b \mathrm{\ mod \ } r$ and $a \equiv b \mathrm{\ mod \ } s$, where $a \equiv b \mathrm{\ mod \ } r$ denotes that $a$ is congruent modulo $r$ to $b$.	User: Let $a,b\in\mathbb{Z}$. Let $r$ and $s$ be coprime integers. Then show that $a\equiv b \pmod rs$ iff $a\equiv b\pmod r$ and $a\equiv b\pmod s$, where $a\equiv b \pmod r$ denotes that $a$ is congruent modulo $r$ to $b$. AI: We will prove this statement by showing that both directions of the iff statement are true. $(\Rightarrow)$ Suppose that $a\equiv b \pmod rs$. Then, by the definition of …	User: What is $k$ in this example?	0	0	0	0	0	0	y	0.0	0	0	0	249
41	Let $a, b \in \mathbb{Z}$. Let $r$ and $s$ be coprime integers. Then show that $a \equiv b \mathrm{\ mod \ } {r s}$ iff $a \equiv b \mathrm{\ mod \ } r$ and $a \equiv b \mathrm{\ mod \ } s$, where $a \equiv b \mathrm{\ mod \ } r$ denotes that $a$ is congruent modulo $r$ to $b$.	User: Let $a,b\in\mathbb{Z}$. Let $r$ and $s$ be coprime integers. Then show that $a\equiv b \pmod rs$ iff $a\equiv b\pmod r$ and $a\equiv b\pmod s$, where $a\equiv b \pmod r$ denotes that $a$ is congruent modulo $r$ to $b$. AI: We will prove this statement by showing that both directions of the iff statement are true. $(\Rightarrow)$ Suppose that $a\equiv b \pmod rs$. Then, by the definition of …	User: If I substitute $k=1$, $r=3$, $s=4$, $x=1$, $y=-1$ into the equation $krxr+ksys=krs$, I get $1\cdot 3\cdot 1 \cdot 3 + 1\cdot 4\cdot (-1)\cdot 4 = 1\cdot 3\cdot 4$ which is not true since $9-16 = -7 \neq 12$.	0	0	0	0	0	y	0	0.0	0	0	0	250
42	Let $a, b \in \mathbb{Z}$. Let $r$ and $s$ be coprime integers. Then show that $a \equiv b \mathrm{\ mod \ } {r s}$ iff $a \equiv b \mathrm{\ mod \ } r$ and $a \equiv b \mathrm{\ mod \ } s$, where $a \equiv b \mathrm{\ mod \ } r$ denotes that $a$ is congruent modulo $r$ to $b$.	User: Let $a,b\in\mathbb{Z}$. Let $r$ and $s$ be coprime integers. Then show that $a\equiv b \pmod rs$ iff $a\equiv b\pmod r$ and $a\equiv b\pmod s$, where $a\equiv b \pmod r$ denotes that $a$ is congruent modulo $r$ to $b$. AI: We will prove this statement by showing that both directions of the iff statement are true. $(\Rightarrow)$ Suppose that $a\equiv b \pmod rs$. Then, by the definition of …	User: I think the equation $krxr+ksys=krs$ is incorrect since it doesn't work even in this specific example.	0	0	0	0	0	y	0	0.0	0	0	0	251
43	Let $n$ be a positive integer. Let ${\sigma_1} (n)$ denote the divisor sum function of $n$. Show that $$\mathrm{} \sum_{d \backslash n} \frac {1}{d} = \frac {{\sigma_1} (n)} {n}$$ where $\dfrac {{\sigma_1} (n)} {n}$ is the abundancy index of $n$.	No prev	User: Can you help me prove that the abundancy index of a natural number n, which is the sum of the divisors of n divided by n, is equal to the sum of the reciprocals of the divisors of n?	0	0	0	0	0	0	0	0.0	0	0	rephrasing original question	252
44	Let $n$ be a positive integer. Let ${\sigma_1} (n)$ denote the divisor sum function of $n$. Show that $$\mathrm{} \sum_{d \backslash n} \frac {1}{d} = \frac {{\sigma_1} (n)} {n}$$ where $\dfrac {{\sigma_1} (n)} {n}$ is the abundancy index of $n$.	User: Can you help me prove that the abundancy index of a natural number n, which is the sum of the divisors of n divided by n, is equal to the sum of the reciprocals of the divisors of n? AI: Yes, I can help you prove that the abundancy index of a natural number n is equal to the sum of the reciprocals of the divisors of n. First, let's define the abundancy index of a natural number n as A(n) = …	User: The sum of the reciprocals of the divisors of n is Σd|n (1/d), but this is not equal to Σd|n (n/d). Can you try again?	0	0	0	0	0	y	0	0.0	0	0	0	253
45	Let $n$ be a positive integer. Let ${\sigma_1} (n)$ denote the divisor sum function of $n$. Show that $$\mathrm{} \sum_{d \backslash n} \frac {1}{d} = \frac {{\sigma_1} (n)} {n}$$ where $\dfrac {{\sigma_1} (n)} {n}$ is the abundancy index of $n$.	User: Can you help me prove that the abundancy index of a natural number n, which is the sum of the divisors of n divided by n, is equal to the sum of the reciprocals of the divisors of n? AI: Yes, I can help you prove that the abundancy index of a natural number n is equal to the sum of the reciprocals of the divisors of n. First, let's define the abundancy index of a natural number n as A(n) = …	User: I think what you meant to say is that Σd|n (1/d) = Σd|n (d/n). Can you explain why this is?	0	0	y	0	0	y	0	0.0	0	0	0	254
46	Let $\xi$ be an irrational number. Then show there are infinitely many relatively prime integers $p, q \in \mathbb{N}_{>0}$ such that: $$\left| {\xi - \dfrac{p}{q}}\right| < \dfrac {1}{\sqrt{5} q^2}$$	No prev	User: Suppose z is an irrational number. How would I show that there are infinitely many relatively prime positive integers such that |z - p/q| < 1/(sqrt(5)q^2)?	0	0	0	0	0	0	0	0.0	0	0	rephasing original quesstion	255
47	Let $f$ be a polynomial in one variable of degree $n$ over $\mathbb{Z}_p$ for some prime $p$. Prove that $f$ has at most $n$ roots in $\mathbb{Z}_p$.	No prev	User: In number theory, what does $\mathbb{Z}_p$ mean for some prime $p$?	y	0	0	0	0	0	0	0.0	0	0	0	256
48	Let $f$ be a polynomial in one variable of degree $n$ over $\mathbb{Z}_p$ for some prime $p$. Prove that $f$ has at most $n$ roots in $\mathbb{Z}_p$.	User: In number theory, what does $\mathbb{Z}_p$ mean for some prime $p$? AI: In number theory, $\mathbb{Z}_p$ denotes the ring of integers modulo $p$, where $p$ is a prime number. This ring consists of the integers $0, 1, 2, \ldots, p-1$ with addition and multiplication defined modulo $p$. For example, in $\mathbb{Z}_5$, we have $2+3=0$ and $2\cdot 3=1$. The ring $\mathbb{Z}_p$ is a field, meani…	User: If $f$ is a polynomial in one variable of degree $n$ over $\mathbb{Z}_p$, can $f$ have $n+1$ roots?	0	y	0	0	0	0	0	0.0	0	0	0	257
49	Let $f$ be a polynomial in one variable of degree $n$ over $\mathbb{Z}_p$ for some prime $p$. Prove that $f$ has at most $n$ roots in $\mathbb{Z}_p$.	User: In number theory, what does $\mathbb{Z}_p$ mean for some prime $p$? AI: In number theory, $\mathbb{Z}_p$ denotes the ring of integers modulo $p$, where $p$ is a prime number. This ring consists of the integers $0, 1, 2, \ldots, p-1$ with addition and multiplication defined modulo $p$. For example, in $\mathbb{Z}_5$, we have $2+3=0$ and $2\cdot 3=1$. The ring $\mathbb{Z}_p$ is a field, meani…	User: Does it hold even when $p$ is not a prime number?	0	0	0	0	y	0	0	0.0	0	0	0	258
50	Let $f$ be a polynomial in one variable of degree $n$ over $\mathbb{Z}_p$ for some prime $p$. Prove that $f$ has at most $n$ roots in $\mathbb{Z}_p$.	User: In number theory, what does $\mathbb{Z}_p$ mean for some prime $p$? AI: In number theory, $\mathbb{Z}_p$ denotes the ring of integers modulo $p$, where $p$ is a prime number. This ring consists of the integers $0, 1, 2, \ldots, p-1$ with addition and multiplication defined modulo $p$. For example, in $\mathbb{Z}_5$, we have $2+3=0$ and $2\cdot 3=1$. The ring $\mathbb{Z}_p$ is a field, meani…	User: I understand. But your example is misleading. In your example, $f$ has degree $2$ and it has $2$ roots, so it does not represent a valid counterexample. Can you show an example in which a polynomial has more roots than its degree?	0	0	0	0	0	y	0	0.0	0	0	0	259
51	Let $f$ be a polynomial in one variable of degree $n$ over $\mathbb{Z}_p$ for some prime $p$. Prove that $f$ has at most $n$ roots in $\mathbb{Z}_p$.	User: In number theory, what does $\mathbb{Z}_p$ mean for some prime $p$? AI: In number theory, $\mathbb{Z}_p$ denotes the ring of integers modulo $p$, where $p$ is a prime number. This ring consists of the integers $0, 1, 2, \ldots, p-1$ with addition and multiplication defined modulo $p$. For example, in $\mathbb{Z}_5$, we have $2+3=0$ and $2\cdot 3=1$. The ring $\mathbb{Z}_p$ is a field, meani…	User: Your example is again wrong and misleading. In your example $f(2)$ is $2$, and not $0$. And again, your example is bad. You are asked to show an example of a polynomial that has more distinct roots than its degree. You showed a polynomial of degree $2$ that has at most $2$ roots. You are asked to show a polynomial whose number of roots is bigger than its degree.	0	0	0	0	0	y	0	0.0	0	0	0	260
